# Supplementary material for: Transcriptional Profiling of Nitrogen Fixation and the Role of NifA in the Diazotrophic Endophyte Azoarcus sp. Strain BH72
Source: PLoS One. 2014 Feb 6;9(2):e86527. doi: 10.1371/journal.pone.0086527 (PMC3916325; doi:10.1371/journal.pone.0086527)
Supplement: Table S1 — Table listing all genes of Azoarcus sp. BH72 whose expression is modulated by 1.8 fold or more (P value < 0.05) in at least one of the three microarray experiments carried out in this work all conducted under microaerobic condition. (XLSX) [file pone.0086527.s005.xlsx]

## Sheet: Sheet1
Table S1. List all genes of Azoarcus sp. BH72 whose expression is modulated by 1.8 fold or more (P value ˂ 0.05) in at least one of the three microarray experiments carried out in this work all conducted under microaerobic condition.
Locus tag	Gene	fold N2 a	P-value	fold NifLAb	P-value	fold N2/Gluc	P-value	gene description	RpoN binding	NifA binding
azo0014	nifF1	+ 2.7	0.014	+ 5.5	0.003			probable flavodoxin	+d	+e
azo0015				+ 2.7	0.022			conserved hypothetical protein
azo0016				+ 2.5	0.031			conserved hypothetical membrane protein
azo0018		+ 1.8	0.035	- 2.1	0.0006			ThiJ/PfpI family protein
azo0019				- 1.9	0.041			amino acid/amide ABC transporter substrate-binding protein, HAAT family
azo0021	iorA	- 2.9	0.006	- 2.5	0.017			probable isoquinoline 1-oxidoreductase, alpha subunit
azo0025						+ 3.7	0.002	conserved hypothetical protein
azo0028						- 2.6	0.032	conserved hypothetical membrane protein
azo0031				+ 1.8	0.029			putative permease member of the MFS transporters
azo0037						+ 5.1	0.043	probable exporter of RND superfamily
azo0040				+ 3.4	0.013			transcriptional regulator, AraC family .
azo0043						+ 3.1	0.013	conserved hypothetical protein
azo0049				+ 2.3	0.043			conserved hypothetical secreted protein
azo0054	rstA			+ 2.6	0.007			probable two-component response regulator
azo0058						- 4.6	0.019	hypothetical secreted protein
azo0061				+ 2.8	0.031			conserved hypothetical secreted protein
azo0062				+ 3.1	0.016			conserved hypothetical protein
azo0063		+ 4.4	0.009					hypothetical protein
azo0072				- 2.3	0.01			putative sensor histidine kinase
azo0073				+ 4.5	0..008			putative MFS permease
azo0079	rtcB			+ 2.8	0.043			rtcB protein
azo0080	prfC			+ 3.5	0.004			bacterial peptide chain release factor 3 (bRF-3) .
azo0081				+ 2.5	0.017			conserved hypothetical membrane protein
azo0086	efp	+ 1.8	0.047	- 1.9	0.041			translation elongation factor P (EF-P) .
azo0090	cycA1	- 2.2	0.032					probable cytochrome c'
azo0091				+ 2.4	0.012			methyl-accepting chemotaxis sensory transducer .
azo0098				- 3.0	0.008			conserved hypothetical membrane protein
azo0103				+ 2.7	0.01			conserved hypothetical secreted protein
azo0105	tpx	- 1.8	0.048					thiol peroxidase (atypical 2-Cys peroxiredoxin) (EC 1.11.1.5) .
azo0109	yihZ			+ 2.3	0.034			D-tyrosyl-tRNA(Tyr) deacylase
azo0111	adhA			+ 2.3	0.041			putative alcohol dehydrogenase
azo0116	amn					+ 2.8	0.009	AMP nucleosidase
azo0119		- 3.9	0.012					amino acid/amide ABC transporter substrate-binding protein, HAAT family
azo0123				+ 2.3	0.017			putative threonine efflux protein
azo0131	dmpI			+ 2.1	0.02			probable 4-oxalocrotonate tautomerase
azo0133	ilvE1	- 10.	0.014					branched chain amino acid aminotransferase apoenzyme (EC 2.6.1.42) .
azo0134	ydaM					+ 6.8	0.001	putative response regulator
azo0138				+ 2.9	0.014			conserved hypothetical protein
azo0139	cpdA	+ 1.8	0.039					probable phosphodiesterase
azo0140				- 2.2	0.015			conserved hypothetical protein
azo0141	gidA			- 2.7	0.006			glucose inhibited division protein A
azo0143	parA1			+ 1.9	0.043			chromosome segregation ATPase .
azo0152		- 2.6	0.023	- 2.8	0.012			conserved hypothetical membrane protein
azo0153	atpB	- 7.1	0.006	- 2.5	0.013			probable ATP synthase A chain
azo0155	atpF			+ 3.2	0.021			ATP synthase F0 subcomplex B subunit .
azo0157	atpA	+ 3.8	0.01	- 1.8	0.039			ATP synthase F1 subcomplex alpha subunit .
azo0158	atpG			+ 3.2	0.011			ATP synthase F1 subcomplex gamma subunit .
azo0159	atpD	+ 3.2	0.032					ATP synthase beta chain
azo0160	atpC	- 3.0	0.027					ATP synthase F1 subcomplex epsilon subunit .
azo0163				- 4.3	0.002			conserved hypothetical protein
azo0166				+ 2.1	0.031			conserved hypothetical protein
azo0167				- 2.8	0.023			conserved hypothetical protein
azo0168				- 2.8	0.004			conserved hypothetical glutamine amidotransferases class-II (Gn-AT),YafJ-type
azo0173	gatC			- 2.4	0.016			aspartyl/glutamyl-tRNA(Asn/Gln) amidotransferase subunit C (EC 6.3.5.-) .
azo0175	mreC			+ 2.1	0.021			rod shape-determining protein MreC .
azo0179	rlpA	- 2.5	0.013					lipoprotein
azo0180	dacC			+ 4.1	0.005			penicillin-binding protein 6. Serine peptidase. MEROPS family S11 .
azo0181	daaA	- 2.0	0.032					D-alanine transaminase
azo0185				+ 3.1	0.014			conserved hypothetical secreted protein
azo0187				+ 2.3	0.032			conserved hypothetical cytochrome c5
azo0189	yueD	+ 2.2	0.032	+ 3.9	0.019			putative benzil reductase
azo0197				+ 1.9	0.045			hypothetical membrane protein
azo0199	sbcD			+ 1.8	0.037			Exodeoxyribonuclease I subunit D (EC 3.1.11.1) .
azo0200	sbcC					+ 2.6	0.004	exonuclease SbcC, putative
azo0202				- 1.8	0.036			conserved hypothetical protein
azo0203				+ 1.9	0.049			conserved hypothetical membrane protein
azo0208						+ 1.8	0.043	Hypothetical protein
azo0214				+ 2.1	0.032			conserved hypothetical acetyltransferase
azo0216	hadL	- 1.8	0.011					probable haloalkanoic acid dehalogenase
azo0219	dppB			- 2.3	0.041			putative dipeptide transport system, permease protein
azo0221	dppD					- 1.9	0.009	putative dipeptide transport system, ATP-binding protein
azo0222	gabD1			- 2.7	0.032			succinate semialdehyde dehydrogenase (EC 1.2.1.16) .
azo0224				+ 4.9	0.007			hypothetical outer membrane efflux protein
azo0228						+ 3.8	0.023	Hypothetical protein
azo0230		+ 3.3	0.004					conserved hypothetical secreted protein
azo0234	exbD2			+ 3.6	0.026	+ 4.2	0.006	outer membrane transport energization protein ExbD (TC 2.C.1.1.1) .
azo0241	dctQ1	+ 1.8	0.033	- 2.7	0.017			DctQ1 protein
azo0243	uidR	- 2.1	0.001	- 2.7	0.029			transcriptional regulator, TetR family .
azo0244		- 1.9	0.008					membrane fusion protein
azo0246	oprM1	- 2.4	0.011					probable outer membrane efflux protein
azo0250						- 2.2	0.031	hypothetical flavodoxin reductase
azo0252				+ 2.5	0.032			conserved hypothetical protein
azo0262		+ 1.8	0.013					hypothetical protein
azo0264	qseB1			+ 3.0	0.001			two component transcriptional regulator, winged helix family .
azo0265		- 1.8	0.036					conserved hypothetical secreted protein
azo0270				- 4.8	0.009			hypothetical secreted protein
azo0272		- 1.8	0.042	- 2.2	0.024			hypothetical protein
azo0282						+ 2.4	0.015	conserved hypothetical protein
azo0284				+ 2.5	0.032			putative Beta-ketoacyl synthase family protein
azo0288				+ 4.8	0.017			hypothetical protein
azo0296				+ 4.3	0.019			probable metallo-beta-lactamase superfamily protein
azo0299	paaZ			- 2.1	0.007			conserved hypothetical dehydrogenase
azo0300	paaG1	- 7.7	0.002					probable enoyl-CoA hydratase
azo0301	paaH1	- 4.6	0.001					3-hydroxyacyl-CoA dehydrogenase (EC 1.1.1.35) .
azo0302	paaI	- 4.7	0.013	+ 2.7	0.012			phenylacetic acid degradation protein PaaI
azo0303	paaK	- 3.2	0.017					phenylacetate-CoA ligase (EC 6.2.1.30) .
azo0304	paaA	- 6.6	0.008					phenylacetic acid degradation protein [paaA]
azo0305	paaB	- 5.4	0.001					phenylacetic acid degradation protein PaaB	+
azo0306	paaC	- 2.3	0.016					probable phenylacetic acid degradation protein PaaC
azo0309	paaR			- 3.2	0.038			transcriptional regulator, TetR family .
azo0310	paaJ1			+ 3.5	0.016			probable beta-ketoadipyl CoA thiolase
azo0321	cutA2			- 2.0	0.023			putative protein disulfide-isomerase
azo0323	naoA			- 2.0	0.045			2-nitropropane dioxygenase.
azo0324						+ 1.8	0.041	conserved hypothetical protein
azo0332		+ 4.0	0.016					putative esterase
azo0333						+ 2.1	0.027	putative esterase
azo0335		- 1.8	0.039					EAL-domain containing protein
azo0337				+ 2.8	0.007	+ 2.1	0.017	Hypothetical protein
azo0339		- 2.6	0.039					conserved hypothetical membrane protein
azo0340				- 2.5	0.049			conserved hypothetical membrane protein
azo0341				- 2.4	0.037	- 2.4	0.042	putative cytochrome c'
azo0343	parA2			+ 3.3	0.002			plasmid segregation oscillating ATPase ParF .
azo0344				+ 2.9	0.005			Hypothetical protein
azo0346				- 2.9	0.011			putative Na+/H+ antiporter
azo0347				- 3.3	0.001	- 2.2	0.02	hypothetical secreted protein
azo0348				+ 4.0	0.01			4-hydroxybenzoate octaprenyltransferase
azo0349						- 2.4	0.013	putative Small Multi-Drug resistant family protein
azo0352				- 3.6	0.003			conserved hypothetical protein
azo0353		+ 2.5	0.03	+ 1.8	0.044			hypothetical protein predicted by Glimmer/Critica
azo0354				+ 2.1	0.035			putative methylase
azo0358				- 2.2	0.037			histidine kinase (EC 2.7.13.3) .
azo0359		- 2.6	0.01	- 5.4	0.011			conserved hypothetical membrane protein.
azo0361				- 3.0	0.01			conserved hypothetical glutathione S-transferase
azo0367				+ 2.8	0.017			SgrAlc control protein
azo0371				+ 2.5	0.002			hypothetical secreted protein
azo0372		+ 1.8	0.021	- 3.5	0.041			conserved hypothetical protein
azo0376				- 2.7	0.014			conserved hypothetical protein
azo0377		- 2.1	0.012					2-octaprenylphenol hydroxylase (EC 1.14.13.-) .
azo0380	argS			+ 1.8	0.02			arginyl-tRNA synthetase (EC 6.1.1.19) .
azo0381				+ 2.4	0.031			conserved hypothetical secreted protein
azo0382	dsbA			+ 2.0	0.016			putative protein disulfide-isomerase
azo0384				+ 2.7	0.013			Hypothetical protein
azo0386				+ 2.8	0.005			hypothetical membrane protein
azo0387				+ 2.2	0.02			conserved hypothetical periplasmic binding protein
azo0390						+ 2.3	0.004	conserved hypothetical protein
azo0392				- 2.3	0.043	+ 2.1	0.003	conserved hypothetical protein
azo0393	fadAx					+ 4.4	0.007	probable acyl-CoA thiolase
azo0396						+ 2.0	0.022	conserved hypothetical protein
azo0397				+ 2.2	0.032			Hypothetical protein
azo0403	cheR1					- 2.0	0.041	MCP methyltransferase, CheR-type .
azo0408	cheA1			+ 2.0	0.014			putative chemotaxis protein histidine kinase
azo0410						- 2.8	0.008	putative methyl-accepting chemotaxis protein
azo0412		+ 1.8	0.042					conserved hypothetical membrane protein
azo0414				+ 2.0	0.021			conserved hypothetical radical activating enzyme
azo0416	pal			+ 2.0	0.035			putative peptidoglycan-associated lipoprotein
azo0421		+ 2.0	0.026					conserved hypothetical thioesterase
azo0426		- 1.8	0.041					GGDEF/PAS-domain containing protein
azo0428	cysN/C			+ 1.9	0.032			sulfate adenylyltransferase subunit 1 (EC 2.7.7.4) .
azo0429	cysD			+ 2.9	0.004			sulfate adenylyltransferase subunit 2 (EC 2.7.7.4) .
azo0430	cysH			+ 3.8	0.01			phosphoadenylylsulfate reductase (thioredoxin) (EC 1.8.4.8) .
azo0431						+ 2.9	0.017	conserved hypothetical protein
azo0432	cysI	+ 1.9	0.003					putative sulfite reductase
azo0433		+ 2.7	0.01	+ 5.0	0.014			conserved hypothetical membrane protein
azo0438	ansB2	+ 1.8	0.021					periplasmic L-asparaginase II
azo0441	glnP	+ 2.0	0.017			- 1.8	0.018	amino acid ABC transporter membrane protein 1, PAAT family (TC 3.A.1.3.-) .
azo0442	glnH	+ 2.9	0.024					amino acid ABC transporter substrate-binding protein, PAAT family (TC 3.A.1.3.-) .	+
azo0449	kefB	- 1.9	0.042					putative glutathione-regulated potassium-efflux system protein
azo0455						- 2.7	0.006	putative cobalmin snthesis protein
azo0459	amtD			+ 3.2	0.02			ammonium transporter .
azo0462		+ 2.1	0.042					conserved hypothetical secreted protein	+
azo0469	fadA2					- 2.9	0.013	probable 3-ketoacyl-CoA thiolase
azo0476				+ 2.6	0.012			endoribonuclease L-PSP .
azo0477	recG			- 2.4	0.032			ATP-dependent DNA helicase
azo0481				+ 2.3	0.01			conserved hypothetical protein
azo0483		+ 5.7	0	+ 2.3	0.003			conserved hypothetical secreted protein
azo0485				- 1.9	0.037			tRNA s(2)C-32 sulfurtransferase (EC 2.8.1.4) .
azo0486				+ 2.6	0.024			conserved hypothetical short-chain dehydrogenase
azo0489				+ 2.5	0.031			hypothetical secreted protein
azo0490				- 1.8	0.044			putative acetone-cyanohydrin lyase
azo0496	sltY	+ 2.1	0.038	+ 2.0	0.016			putative soulbe lytic murein transglycosylase
azo0499	pheC			- 4.6	0.006			amino acid ABC transporter substrate-binding protein, PAAT family (TC 3.A.1.3.-) .		+
azo0500	ilvA			- 2.8	0.029			L-threonine ammonia-lyase (EC 4.3.1.19) .
azo0501	hprK			- 2.8	0.041			Hpr(Ser) kinase/phosphatase (EC 2.7.1.-) .
azo0503	rpoX			- 2.1	0.023			sigma 54 modulation protein / SSU ribosomal protein S30P .
azo0506	recX	- 2.1	0.041					probable RecX-family regulatory protein
azo0507	recA			+ 2.7	0.003			recombinase A		+
azo0510	thiL	+ 1.8	0.017					thiamine-phosphate kinase .
azo0511		+ 6.0	0.008					UPF0125 family protein
azo0512	rnfE1	+ 4.1	0.005	+ 2.4	0.021			probable electron transport complex protein RnfE
azo0513	rnfG1	+ 6.7	0	+ 2.7	0.036			probable electron transport complex protein RnfG
azo0514	rnfD1	+ 12.	0.003			+ 1.9	0.022	probable electron transport complex protein RnfD
azo0515	rnfC1	+ 3.0	0.017	+ 4.1	0.01			probable electronen transport complex protein RnfC
azo0516	rnfB1	+ 6.0	0.021	+ 4.7	0.021			probable electron transport complex protein RnfB
azo0517	rnfA1	+ 5.0	0.004	+ 3.0	0.013			probable electron transport complex protein RnfA	+	+
azo0518	nifL			+ 5.1	0.035			nitrogen fixation regulatory protein	+	+
azo0519	nifA	+ 1.8	0.042	not applicable				nif-specific regulatory protein
azo0522	sodC			+ 3.7	0.011			superoxide dismutase		+
azo0523	nifB	+ 10.	0.007			+ 1.8	0.012	nitrogen fixation protein	+
azo0524		+ 4.3	0.01	+ 2.6	0.03	+ 2.0	0.017	conserved hypothetical ferredoxin
azo0525		+ 4.8	0.001	+ 3.4	0.012	+ 1.9	0.041	conserved hypothetical protein
azo0526	fprA	+ 7.1	0	+ 2.6	0.009			probable type A flavoprotein
azo0527	fdxC	+ 9.1	0.021					probable ferredoxin IV
azo0528	fdxD			+ 2.7	0.025	+ 2.2	0.023	Ferredoxin V
azo0529	nifQ	+ 11.	0.003	+ 2.8	0.014			putative NifQ protein
azo0533	yjdF	+ 2.0	0.018					Conserved Hypothetical protein
azo0535	dcrH1	+ 4.1	0.007	+ 3.5	0.013			putative hemerythrin-like protein
azo0536		+ 1.9	0.043	- 2.5	0.045			conserved hypothetical protein	+	+
azo0537	draT			- 2.2	0.024			putative NAD(+)-dinitrogen-reductase ADP-D-ribosyltransferase		+
azo0539	nifD	+ 22.	0.019	+ 8.0	0.012			Mo-nitrogenase MoFe protein subunit NifD precursor (EC 1.18.6.1) .
azo0540	nifK			+ 4.2	0.023			Mo-nitrogenase MoFe protein subunit NifK (EC 1.18.6.1) .
azo0541	nifT	+ 24.	0.01	+ 4.4	0.001			nitrogen fixation protein [nifT]
azo0542	fdxN	+ 37.	0.004	+ 4.2	0.011			FdxN protein
azo0543	nifY1	+ 11.	0.016	+ 2.5	0.007			NifY protein
azo0544		+ 11.	0.032					hypothetical protein
azo0546	nifM	+ 5.0	0.015	+ 2.1	0.021			probable peptidylprolyl isomerase
azo0547	nifZ	+ 14.	0.019	+ 3.0	0.003			Nitrogen Fixation protein
azo0548	nifW	+ 7	0.008	- 2.4	0.016			nitrogen fixation protein NifW
azo0549		+ 9.8	0.017	+ 1.9	0.048			conserved hypothetical protein
azo0550	nifP	+ 3.1	0.022	+ 3.6	0.034			serine O-acetyltransferase (EC 2.3.1.30) .
azo0551	nifV	+ 3.0	0.007	+ 2.2	0.006			homocitrate synthase
azo0552	nifS	+ 18.	0.01	+ 3.4	0.041			cysteine desulphurase
azo0554	hesB	+ 17.	0.015	+ 33.	0.009			HesB/yadR/yfhF family protein	+	+
azo0556	fdxB	+ 8.7	0.029					probable ferredoxin
azo0557		+ 15.	0.02			+ 1.8	0.004	conserved hypothetical protein
azo0558		+ 31.	0.033	+ 2.5	0.023			conserved hypothetical protein
azo0559		+ 4.7	0.002					positive regulator of sigma(E), RseC/MucC .
azo0560	nifX	+ 4.9	0.037	+ 3.6	0.018	+ 1.8	0.005	conserved hypothetical NifX protein
azo0561	nifN	+ 21.	0.014			+ 1.9	0.01	probable nitrogenase iron-molybdenum cofactor biosynthesis protein NifN
azo0562	nifE	+ 16.	0.01	+ 4.3	0.009	+ 2.0	0.032	nitrogenase iron-molybdenum cofactor biosynthesis protein NifE	+	+
azo0563				+ 2.9	0.014			probale Hypothetical protein
azo0564		+ 2.2	0.017					conserved hypothetical protein
azo0567				- 6.6	0.006			conserved hypothetical protein
azo0572	ybjQ			+ 2.3	0.043			conserved hypothetical protein
azo0574	yebC	+ 1.8	0.029					conserved hypothetical protein
azo0576				+ 2.6	0.015			conserved hypothetical protein
azo0577	gstR2			+ 3.7	0.01			transcriptional regulator, LysR family .
azo0580						- 2.7	0.015	putative methyl-accepting chemotaxis transducer
azo0581	araJ			+ 4.4	0.025			putative transmembrane efflux precursor protein
azo0585	tlyA			+ 6.0	0.004			conserved hypothetical protein
azo0591	msbBa			+ 2.2	0.018			putative lipid A biosynthesis acyltransferase,truncated
azo0592	msbBb			+ 2.5	0.026			putative lipid A biosynthesis acyltransferase,truncated
azo0593				- 1.9	0.043			conserved hypothetical membrane protein
azo0595						- 1.9	0.039	3',5'-cyclic-nucleotide phosphodiesterase
azo0597						+ 2.2	0.014	conserved hypothetical protein
azo0603		- 2.1	0.017	+ 3.0	0.003			conserved hypothetical membrane protein
azo0606	feoB					- 1.9	0.034	putative ferrous iron transport protein B
azo0608	ybiX			+ 2.7	0.01	- 1.9	0.019	putative PKHD-type hydroxylase
azo0613	exbD3					+ 2.1	0.002	outer membrane transport energization protein ExbD (TC 2.C.1.1.1) .
azo0616	bfr2					+ 2.4	0.02	putative bacterioferritin
azo0618		+ 1.9	0.023			+ 2.1	0.015	putative hemin uptake protein
azo0619						+ 2.5	0.008	conserved hypothetical protein
azo0622				- 2.9	0.004			diguanylate cyclase/phosphodiesterase .
azo0624		+ 1.9	0.041					PAS/PAC-domain containing protein
azo0625		+ 1.8	0.022	+ 2.2	0.018			hypothetical two-component system response regulator
azo0627	yceH					- 2.0	0.041	conserved hypothetical protein
azo0629		+ 1.8	0.006					conserved hypothetical secreted protein
azo0632	ilvD			+ 2.7	0.008			dihydroxyacid dehydratase (EC 4.2.1.9) .
azo0634				- 2.4	0.049			cell division protein ZapA .
azo0639		+ 1.8	0.03	+ 2.7	0.004			Hypothetical protein	+
azo0640	mntC1			+ 3.2	0.013			putative manganese transport system, periplasmic-binding protein
azo0643				- 1.9	0.021			conserved hypothetical membrane protein
azo0647	hylD	- 2.1	0.011			+ 3.2	0.008	putatice HlyD family secretion protein
azo0653				- 2.8	0.016			conserved hypothetical secreted protein
azo0654	aggA	- 2.0	0.015					putative outer membrane efflux protein
azo0657						+ 3.6	0.031	conserved hypothetical membrane protein
azo0663				+ 3.1	0.017			probable CDP-alcohol phosphatidyltransferase family protein.
azo0664				+ 2.3	0.031			conserved hypothetical protein
azo0666				+ 2.0	0.009			conserved hypothetical membrane protein
azo0667				- 3.3	0.041			putative acyltransferase
azo0672	napD1	- 2.7	0.003					putative NapD protein
azo0673	napE	- 3.5	0.014					putative periplasmic nitrate reductase accessory protein NapE
azo0674	amiC2			+ 3.0	0.042	+ 2.3	0.007	amino acid/amide ABC transporter substrate-binding protein, HAAT family (TC 3.A.1.4.-) .
azo0675				+ 2.6	0.018			amino acid/amide ABC transporter membrane protein 1, HAAT family (TC 3.A.1.4.-) .
azo0678	urtE			- 3.0	0.013			amino acid/amide ABC transporter ATP-binding protein 2, HAAT family (TC 3.A.1.4.-) .
azo0679	nodD			- 3.5	0.026	+ 3.4	0.014	transcriptional regulator, LysR family .
azo0681						+ 6.6	0.002	conserved hypothetical membrane protein
azo0682		+ 2.3	0.045			+ 2.5	0.017	conserved hypothetical sodium:solute symporter
azo0687	pccB	- 2.0	0.006					probable propionyl-coa carboxylase beta subunit.
azo0693	virG			+ 2.6	0.019			probable DNA-binding response regulator
azo0695	oruR1					+ 3.0	0.039	transcriptional regulator, AraC family .
azo0696		+ 3.8	0.007			+ 4.4	0.009	probable methylmalonyl-coa mutase protein
azo0697				+ 2.5	0.02			hypothetical secreted protein
azo0707	aroE			- 1.8	0.031			shikimate dehydrogenase (EC 1.1.1.25) .
azo0708		+ 1.8	0.011					conserved hypothetical secreted protein
azo0709						- 3.4	0.003	putative exoribonuclease II
azo0711				+ 2.3	0.017			conserved hypothetical protein
azo0714				+ 2.1	0.025			conserved hypothetical protein
azo0717				- 3.1	0.004			conserved hypothetical secreted protein
azo0719	priB			+ 2.6	0.001			putative primosomal replication proteinN
azo0720	rpsR	- 2.8	0.021	- 3.0	0.005			SSU ribosomal protein S18P .
azo0721	rplI	- 2.7	0.016	+ 2.5	0.032			LSU ribosomal protein L9P .
azo0722	dnaB			- 2.3	0.038			primary replicative DNA helicase (EC 3.6.1.-) .
azo0723				+ 2.9	0.015			2-octaprenyl-3-methyl-6-methoxy-1,4-benzoquinol hydroxylase (EC 1.14.13.-) .
azo0726		- 1.8	0.043	+ 2.1	0.003			hypothetical membrane protein
azo0734	birA	- 2.2	0.031					biotin--[acetyl-CoA-carboxylase] ligase
azo0736	ntrB			+ 2.4	0.002			nitrogen regulation protein NR(II)
azo0737				- 2.4	0.034			conserved hypothetical secreted protein
azo0738	glnA	+ 2.1	0.014					L-glutamine synthetase (EC 6.3.1.2) .	+
azo0740				+ 2.7	0.015			conserved hypothetical sulphurtransferase protein
azo0741	nadA	- 1.8	0.044					quinolinate synthetase A .
azo0743	cls1			+ 2.1	0.025			putative cardiolipin synthetase
azo0746				- 2.1	0.031			hypothetical membrane protein
azo0754	rplY			- 2.2	0.038			LSU ribosomal protein L25P .
azo0755	prsA	- 1.8	0.044			- 1.9	0.016	Ribose-phosphate diphosphokinase
azo0756	ispE	+ 2.5	0.021	+ 2.2	0.004			4-diphosphocytidyl-2-C-methyl-D-erythritol kinase (EC 2.7.1.148) .
azo0758		- 2.1	0.038					conserved hypothetical secreted protein
azo0759	mutM			+ 2.0	0.002			Formamidopyrimidine-DNA glycosylase (EC 3.2.2.23)
azo0761	fdx1			- 2.9	0.041			probable ferredoxin
azo0762	coaD			- 2.0	0.031			Phosphopantetheine adenylyltransferase (EC 2.7.7.3) .
azo0763				+ 2.1	0.013			putative methylase
azo0766	FtsY			+ 2.5	0.026	- 2.9	0.003	signal recognition particle-docking protein FtsY .
azo0769	ahpC			- 3.4	0.008			alkyl hydroperoxide reductase subunit C
azo0770	ahpF			+ 2.8	0.022			alkyl hydroperoxide reductase subunit F
azo0771				- 2.6	0.031			probable C-5 cytosine-specific DNA methylase
azo0777				+ 1.8	0.038			hypothetical secreted protein
azo0780		+ 1.8	0.027	- 2.6	0.041			conserved hypothetical protein
azo0783						+ 1.9	0.033	membrane fusion protein
azo0785				+ 1.9	0.01			glycyl-tRNA synthetase alpha chain (EC 6.1.1.14) .
azo0787				+ 3.0	0.021			D-alpha,beta-D-heptose 1,7-bisphosphate phosphatase (EC 3.1.3.-) .
azo0788				- 2.7	0.036			probable acyltransferase
azo0789		- 6.0	0.004	- 3.2	0.006			probable phasin
azo0796				+ 3.0	0.015			conserved hypothetical membrane protein
azo0798				+ 2.0	0.02			hypothetical secreted protein
azo0800		+ 3.9	0.017					hypothetical secreted protein
azo0801		+ 3.4	0.011					hypothetical membrane protein
azo0802	gspF1			+ 3.7	0.003			general secretion pathway protein F
azo0804		+ 4.1	0.009	- 2.1	0.015			hypothetical protein
azo0805	gspD1	+ 10.	0.002					general secretion pathway protein D
azo0815	murA			+ 2.2	0.004			UDP-N-acetylglucosamine 1-carboxyvinyltransferase (EC 2.5.1.7) .
azo0818	hisD	- 2.1	0.013					histidinol dehydrogenase (EC 1.1.1.23) .
azo0821	maeB1	- 2.3	0.012	- 2.2	0.031			probable malate dehydrogenase (oxaloacetate-decarboxylating) (NADP+)
azo0827		+ 2.2	0.015					conserved hypothetical membrane protein
azo0829	nuoB1					+ 3.0	0.013	NADH dehydrogenase subunit B (EC 1.6.5.3) .
azo0830		+ 2.2	0.02					putative AraC-family transcriptional regulator
azo0831		+ 2.3	0.014					conserved hypothetical protein	+
azo0838		- 2.4	0.033					conserved hypothetical outer membrane protein
azo0841	thiD1			- 2.1	0.043			phosphomethylpyrimidine kinase / hydroxymethylpyrimidine kinase .		+
azo0842	ecaA	- 2.1	0.021					putative carbonic anhydrase precursor
azo0844				+ 2.2	0.032			hypothetical secreted protein.
azo0856		- 2.4	0.03					glycosyltransferase
azo0857				+ 3.3	0.011			putative carbohydrate kinase
azo0858	slyB			+ 2.6	0.006			putative outer membrane protein SlyB
azo0860				- 2.1	0.005			Hypothetical protein
azo0862	accC1			- 2.0	0.017			probable biotin carboxylase (a subunit of acetyl-coa carboxylase)
azo0863				- 1.9	0.012			hypothetical protein predicted by Glimmer/Critica
azo0864	accB			- 2.5	0.022			biotin carboxyl carrier protein .
azo0865	aroQ			- 2.3	0.017			3-dehydroquinate dehydratase (EC 4.2.1.10) .
azo0866				- 3.2	0.031			conserved hypothetical thioredoxin
azo0867				- 2.1	0.04			conserved hypothetical protein
azo0868	mpl			- 2.4	0.022			UDP-N-acetylmuramate:L-alanyl-gamma-D-glutamyl- meso-diaminopimelate ligase
azo0874				+ 3.9	0.006			conserved hypothetical secreted protein
azo0875	mraZ	- 1.9	0.043					protein mraZ
azo0877	FtsL	- 2.5	0.025					putative cell division protein FtsL
azo0879	murE			+ 1.9	0.041			UDP-N-acetylmuramoylalanyl-D-glutamate--2,6-diaminopimelate ligase (EC 6.3.2.13) .
azo0880	murF	- 1.8	0.044					UDP-N-acetylmuramoyl-tripeptide--D-alanyl-D-alanine ligase (EC 6.3.2.10) .
azo0882	murD			+ 2.8	0.022			UDP-N-acetylmuramoylalanine--D-glutamate ligase (EC 6.3.2.9) .
azo0883	FtsW	- 1.8	0.019					cell division-specific peptidoglycan biosynthesis regulator FtsW .
azo0887	FtsQ			+ 2.5	0.029			cell division protein FtsQ .
azo0889	FtsZ			+ 3.2	0.017			cell division protein FtsZ .
azo0890	lpxC			+ 2.3	0.023			UDP-3-O-[3-hydroxymyristoyl] N-acetylglucosamine deacetylase (EC 3.5.1.-) .
azo0891				+ 2.1	0.014			hypothetical membrane protein
azo0901	purB	- 1.9	0.021	+ 2.2	0.039			Adenylosuccinate lyase (EC 4.3.2.2) .
azo0904	secD			+ 3.2	0.002			protein-export membrane protein SecD
azo0908	queA			+ 2.1	0.042			S-adenosylmethionine:tRNA ribosyltransferase-isomerase
azo0910				+ 2.2	0.021			conserved hypothetical protein
azo0913	ytfL2			+ 2.8	0.029			probable hemolysin
azo0915	accA			- 2.3	0.031			acetyl-coenzyme A carboxylase carboxyl transferase subunit alpha .
azo0916	tilS			+ 2.5	0.019			putative tRNA(Ile)-lysidine synthetase
azo0919	dctP2					+ 1.8	0.041	probable c4-dicarboxylate-binding periplasmic protein
azo0921	dctM2			+ 2.6	0.026			putative TRAP-type C4-dicarboxylate transport system, large permease
azo0923	ndk			- 2.0	0.031	- 2.3	0.037	nucleoside diphosphate kinase (EC 2.7.4.6) .
azo0924						- 2.2	0.021	23S rRNA m(2)A-2503 methyltransferase (EC 2.1.1.-) .
azo0925	pilF					+ 2.1	0.001	putative type 4 pilus biogenesis protein
azo0926				+ 2.3	0.004			transcriptional regulator
azo0927	gcpE			- 2.0	0.019			4-hydroxy-3-methylbut-2-en-1-yl diphosphate synthase (EC 1.17.4.3) .
azo0929		- 2.2	0.016	+ 2.1	0.029			conserved hypothetical protein
azo0930		- 2.7	0.017	+ 4.2	0.009			conserved hypothetical protein
azo0931	engA	- 1.9	0.043					probable GTP-binding protein
azo0934	hflK	- 1.8	0.046	+ 2.5	0.031			protease FtsH subunit HflK .
azo0935	hflC			+ 2.1	0.038			protease FtsH subunit HflC .
azo0937	hisZ	- 3.1	0.021					conserved hypothetical ATP phosphoribosyltransferase regulatory subunit
azo0942	nasF			- 2.4	0.017	+ 2.9	0.001	nitrate transport system, periplasmic-binding protein
azo0944	nasD			+ 2.2	0.023	+ 3.2	0.037	putative nitrate transport system, ATP-binding protein
azo0945	cobA1			+ 3.3	0.003			uroporphyrinogen-III C-methyltransferase (EC 2.1.1.107) .
azo0948						+ 2.0	0.042	putative methyl-accepting chemotaxis protein
azo0952				- 2.2	0.089			conserved hypothetical protein
azo0953	nfsA	- 1.8	0.032					putative oxygen-insentive NADPH nitroreductase
azo0954	isiB	+ 13.	0.0004	+ 3.9	0.0003	- 6.7	0.018	probable flavodoxin	+
azo0956	cfa1	+ 3.2	0.013	- 4.3	0.032			cyclopropane-fatty-acyl-phospholipid synthase (EC 2.1.1.79) .
azo0958				+ 2.0	0.023			conserved hypothetical protein
azo0961	petB			+ 2.0	0.007			ubiquinol-cytochrome c reductase cytochrome b protein
azo0963	sspA2			- 1.8	0.041			probable stringent starvation protein A
azo0969				+ 2.2	0.029			conserved hypothetical outer membrane protein
azo0972				+ 2.3	0.017			probable ABC transporter, ATP-binding protein
azo0973	groES1			+ 2.4	0.015			chaperonin GroES
azo0974	groEL1	- 2.6	0.022	+ 2.0	0.019			chaperonin GroEL
azo0975	basR			+ 1.8	0.034			probable two-component response regulatory protein
azo0977		- 4.9	0.017			+ 2.7	0.011	conserved hypothetical membrane protein
azo0980				+ 2.0	0.013			glutamyl-tRNA reductase (EC 1.2.1.70) .
azo0982	hemK			+ 2.6	0.002			[protein release factor]-glutamine N5-methyltransferase (EC 2.1.1.-) .
azo0983		+ 1.9	0.034	+ 2.1	0.01			conserved hypothetical protein
azo0987				+ 3.3	0.019			hypothetical protein predicted by Glimmer/Critica
azo0988				+ 2.0	0.02			putative serine/threonine protein kinase
azo0989	argH			- 2.3	0.032			argininosuccinate lyase (EC 4.3.2.1) .
azo0994	hemD	- 1.8	0.014					uroporphyrinogen-III synthase (EC 4.2.1.75) .
azo0995	hemX	- 1.8	0.009	+ 2.1	0.013			Uroporphyrin-III C-methyltransferase
azo1003	pntAA			+ 4.9	0.008	- 1.8	0.002	probable NAD(P) transhydrogenase, subunit alpha part 1
azo1004	pntAB			+ 4.0	0.016			conserved hypothetical NAD(P) transhydrogenase,subunit alpha part 2
azo1005	pntB			+ 2.1	0.011			probable NAD(P) transhydrogenase, subunit beta
azo1011				+ 3.2	0.015			conserved hypothetical secreted protein
azo1013	ugpQ			+ 3.3	0.0003			probable glycerophosphodiester phosphodiesterase
azo1014	ispB	+ 1.8	0.04					octaprenyl-diphosphate synthase
azo1015						- 2.2	0.015	transcriptional regulator, LysR family .
azo1017	comL			- 2.4	0.025			probable competence lipoprotein precursor
azo1018	rluD			+ 2.9	0.014			ribosomal large subunit pseudouridine synthase D (EC 5.4.99.-) .
azo1019						- 2.3	0.008	conserved hypothetical protein
azo1020				+ 3.2	0.012	- 1.8	0.031	conserved hypothetical membrane protein
azo1021	phaC			+ 1.8	0.033			probable polyhydroxyalkanoate synthase
azo1022	phbB1	- 2.3	0.031					3-oxoacyl-[acyl-carrier-protein] reductase (EC 1.1.1.100) .
azo1023	phbB2			+ 2.1	0.021			Acetoacetyl-CoA reductase
azo1026	ychK			+ 3.1	0.041			probable esterase
azo1030	trxA1			- 2.0	0.021			thioredoxin-disulfide reductase
azo1034	ilvB			+ 2.2	0.016			acetolactate synthase, large subunit (EC 2.2.1.6) .
azo1038				+ 5.7	0.002			conserved hypothetical secreted protein
azo1039	leuC			+ 2.5	0.021			3-isopropylmalate dehydratase, large subunit (EC 4.2.1.33) .
azo1041	leuB			+ 3.0	0.014			3-isopropylmalate dehydrogenase (EC 1.1.1.85) .
azo1043	fimV1			+ 4.2	0.0004			putative type 4 pilus biogenesis
azo1053	purF			- 2.4	0.031			amidophosphoribosyltransferase (EC 2.4.2.14) .
azo1056	ppiB			+ 2.1	0.029			peptidyl-prolyl cis-trans isomerase B
azo1058		+ 1.8	0.03					conserved hypothetical secreted protein
azo1062	dnaJ1	- 3.3	0.01					chaperone protein DnaJ
azo1063	dnaK	- 3.5	0.013					chaperone protein DnaK
azo1064	grpE	- 2.2	0.021	- 2.4	0.015			probable heat shock protein GrpE
azo1068	pheA			+ 2.0	0.032			chorismate mutase/prephenate dehydratase
azo1076	ugd	- 2.0	0.019	+ 6.1	0.005			UDP-glucose 6-dehydrogenase
azo1077	cysM			+ 3.3	0.007			cysteine synthase (EC 2.5.1.47) .		+
azo1078				+ 3.3	0.01			conserved hypothetical protein
azo1080	infC			+ 1.9	0.021			bacterial translation initiation factor 3 (bIF-3) .
azo1083	pheS	- 2.4	0.02					phenylalanyl-tRNA synthetase, alpha subunit (EC 6.1.1.20) .
azo1085	ihfA			- 2.1	0.035			integration host factor alpha-subunit
azo1087	surE			+ 2.6	0.031	- 2.1	0.043	3'-nucleotidase (EC 3.1.3.6) / exopolyphosphatase (EC 3.6.1.11) /		+
azo1094	moxR1			- 2.5	0.025			MoxR protein
azo1095				- 2.5	0.03			histone deacetylase family protein
azo1096	dapA	+ 1.9	0.015					dihydrodipicolinate synthase (EC 4.2.1.52) .
azo1101						- 2.3	0.016	ribosomal large subunit pseudouridine synthase E (EC 5.4.99.-) .
azo1106	fleN			+ 2.5	0.01			hypothetical flagellar related protein FleN
azo1113				- 1.8	0.023			conserved hypothetical protein
azo1115	parE					- 2.6	0.025	DNA topoisomerase IV subunit B (EC 5.99.1.3) .
azo1117	aceA			- 5.3	0.019			isocitrate lyase (EC 4.1.3.1) .
azo1127						- 2.6	0.006	amino acid/amide ABC transporter ATP-binding protein 1, HAAT family (TC 3.A.1.4.-) .
azo1131		+ 7.2	0.006	+ 3.1	0.009			conserved hypothetical protein
azo1136	rpmB					+ 2.5	0.017	LSU ribosomal protein L28P .
azo1137	radC1	+ 2.8	0.022	- 3.3	0.019			DNA replication and repair protein RadC .
azo1144	soxZ	+ 1.8	0.037					sulfur compound chelating protein SoxZ .
azo1146	icd2	- 1.8	0.032					isocitrate dehydrogenase[NADP]	+
azo1149		- 2.3	0.041					conserved hypothetical sodium:solute symporter
azo1151		+ 1.8	0.039					conserved hypothetical membrane protein
azo1152	fusA1			+ 2.7	0.045			translation elongation factor 2 (EF-2/EF-G) .
azo1154						- 2.3	0.007	conserved hypothetical membrane protein
azo1160				+ 2.6	0.006			conserved hypothetical membrane protein
azo1161						- 1.8	0.021	transcriptional regulator, LysR family .
azo1162	ttuD			+ 4.1	0.009			glycerate 2-kinase (EC 2.7.1.-) .
azo1169						+ 2.0	0.014	conserved hypothetical protein
azo1171				- 3.5	0.019			hypothetical secreted protein
azo1175	nirB	- 2.1	0.026	- 4.4	0.018	+ 3.1	0.003	assimilatory nitrite reductase (NAD(P)H) large subunit precursor (EC 1.7.1.4) .
azo1187	pqqB	- 3.5	0.019					probable coenzyme PQQ synthesis protein B
azo1191		+ 1.8	0.017					Hypothetical protein
azo1195	argM	- 2.3	0.014					acetylornithine aminotransferase apoenzyme (EC 2.6.1.11) .
azo1199	ispA			- 2.9	0.004			farnesyl-diphosphate synthase (EC 2.5.1.10) .
azo1200	xseB			+ 2.4	0.016	- 2.0	0.002	Exodeoxyribonuclease VII small subunit (EC 3.1.11.6) .
azo1201	alcE			- 1.9	0.013			putative iron-sulfur protein
azo1212				- 1.9	0.021			conserved hypothetical protein
azo1215	mntC2					+ 3.2	0.008	putative periplasmic solute binding protein
azo1224				- 2.4	0.011			hypothetical membrane protein
azo1229				+ 2.0	0.029			hypothetical secreted protein
azo1235	petA2			+ 4.3	0.014			probable ubiquinol-cytochrome C reductase iron-sulfur protein
azo1240	qhpX			- 3.1	0.016			conserved hypothetical qinohemoprotein amine dehydrogenase, unknown subunit
azo1244				- 3.8	0.006			conserved hypothetical protein
azo1248	nifY2	+ 4.8	0.008	+ 4.0	0.013			NifY protein	+
azo1249				+ 2.1	0.015			hypothetical protein predicted by Glimmer/Critica
azo1261				+ 2.4	0.008			conserved hypothetical membrane protein
azo1263				+ 2.2	0.026			conserved hypothetical protein
azo1266	dnaJ2	- 2.0	0.041					putative chaperone protein DnaJ
azo1270				+ 2.2	0.035			conserved hypothetical protein
azo1273		+ 1.8	0.042					putative ABC transporter ATP-binding protein
azo1277				- 2.8	0.041			conserved hypothetical glutathione peroxidase
azo1279		+ 2.1	0.009					putative cytochrome C peroxidase
azo1280	fpr1	- 2.5	0.039			- 1.8	0.028	ferredoxin-NADP+ reductase
azo1285	gcvP			+ 2.2	0.036			glycine dehydrogenase (decarboxylating) alpha subunit (EC 1.4.4.2)
azo1288	narK	+ 3.2	0.016					putative nitrate transporter	+
azo1290						- 2.4	0.042	conserved hypothetical protein
azo1295				+ 3.6	0.029			conserved hypothetical carbon-nitrogen hydrolase
azo1297		+ 3.2	0.013					conserved hypothetical protein
azo1298		+ 22.	0.007			+ 2.1	0.031	conserved hypothetical membrane protein
azo1299		+ 10.	0.0003			+ 1.9	0.042	conserved hypothetical protein
azo1300				+ 2.7	0.041			Hypothetical protein
azo1300		+ 20.	0.004					Hypothetical protein
azo1301				+ 2.0	0.036			hypothetical membrane protein
azo1302		+ 10.	0.002			+ 2.1	0.042	conserved hypothetical membrane protein
azo1303						+ 2.1	0.037	conserved hypothetical protein
azo1305		+ 16.	0.009					conserved hypothetical protein
azo1306		+ 5.5	0.014	+ 5.3	0.021			hypothetical secreted protein
azo1307				+ 3.0	0.018			probable vgr related protein
azo1308		+ 4.4	0.021					conserved hypothetical protein
azo1310		+ 2.8	0.032					conserved hypothetical protein
azo1312		- 2.1	0.01					tRNA (uracil-5-)-methyltransferase (EC 2.1.1.35) .
azo1317		- 1.9	0.041					conserved hypothetical protein
azo1321				- 2.3	0.014			conserved hypothetical protein
azo1323				- 2.6	0.021			probable protein kinase
azo1327	hflX2			- 2.3	0.016			GTP-binding protein HflX (EC 3.1.5.-) .
azo1328				+ 3.0	0.008			conserved hypothetical protein
azo1330	aapQ					- 2.5	0.031	amino acid ABC transporter membrane protein 1, PAAT family (TC 3.A.1.3.-) .
azo1331	aapJ					- 2.2	0.013	amino acid ABC transporter substrate-binding protein, PAAT family (TC 3.A.1.3.-) .
azo1336	cysP			+ 2.0	0.044			putative sulfate transport system substrate-binding protein
azo1338				- 2.3	0.007	+ 2.4	0.007	Short-chain dehydrogenase family protein
azo1339	ccoI			+ 2.7	0.013			putative cation-transporting ATPase
azo1341	ccoN	- 2.1	0.014	- 1.8	0.027			probable cytochrome c oxidase, cbb3-type,subunit I
azo1342	ccoO			+ 3.7	0.013	+ 1.8	0.011	probable cytochrome c oxidase, cbb3-type,subunit II
azo1343	ccoQ			+ 2.2	0.005			Cbb3-type cytochrome oxidase, subuni
azo1344	ccoP	- 3.1	0.012					probable cytochrome c oxidase, cbb3-type,subunit III
azo1345	ccoG			+ 3.0	0.016			putative iron-sulfur 4Fe-4S ferredoxin transmembrane protein
azo1346	ccoH			+ 2.5	0.031			conserved hypothetical membrane protein.
azo1348		- 5.0	0.001	- 2.0	0.017			probable transmemebrane Protein
azo1349				- 3.6	0.043			putative universal stress protein f
azo1350	phbC2			- 3.1	0.032			probable poly-beta-hydroxybutyrate synthase
azo1352	hemN			+ 2.2	0.006			coproporphyrinogen oxidase
azo1353		+ 2.4	0.013	- 1.8	0.018			conserved hypothetical membrane protein
azo1355	copA	- 2.5	0.019					putative Cu2+ transporting ATPase
azo1358	ppa	+ 2.1	0.007	+ 2.1	0.011			probable inorganic pyrophosphatase
azo1360	nadE			- 2.4	0.032			NH(3)-dependent NAD(+) synthetase (EC 6.3.1.5) .
azo1361	glnB			- 1.8	0.017			PII-like signal transmitter protein GlnB
azo1364	vfr	+ 2.1	0.031					probable cyclic AMP receptor protein
azo1368		+ 1.9	0.049	- 2.5	0.019			conserved hypothetical protein
azo1369				+ 3.2	0.021			seryl-tRNA synthetase (EC 6.1.1.11) .
azo1370				+ 2.2	0.043			putative aerotaxis receptor protein
azo1371	lpdA	- 1.8	0.009					dihydrolipoamide dehydrogenase (EC 1.8.1.4) .
azo1372	pdhB	- 1.8	0.016					probable dihydrolipoamide acetyltransferase
azo1373	pdhA	- 1.8	0.003					pyruvate dehydrogenase
azo1374				- 3.3	0.013			amino acid/amide ABC transporter substrate-binding protein, HAAT family
azo1377	folD					- 2.4	0.001	5,10-methylenetetrahydrofolate dehydrogenase (NADP+)
azo1381	carA			+ 2.3	0.013	- 1.9	0.029	carbamoyl-phosphate synthase small subunit .
azo1382	carB			- 2.2	0.004			carbamoyl-phosphate synthase large subunit .
azo1384				+ 3.5	0.001			conserved hypothetical membrane protein
azo1385				+ 2.2	0.012			conserved hypothetical protein
azo1386	FtsJ			+ 2.5	0.01			23S rRNA Um-2552 2'-O-methyltransferase (EC 2.1.1.-) .
azo1390	pstS2			+ 2.3	0.02			phosphate ABC transporter substrate-binding protein, PhoT family (TC 3.A.1.7.1) .
azo1392				+ 2.4	0.018			phosphate ABC transporter membrane protein 2, PhoT family (TC 3.A.1.7.1) .
azo1393	pstB	+ 1.8	0.014					phosphate ABC transporter ATP-binding protein, PhoT family (TC 3.A.1.7.1) .
azo1394	tim			+ 2.4	0.006			triosephosphate isomerase (EC 5.3.1.1) .
azo1395	secG			+ 2.1	0.013			protein translocase subunit secG .
azo1396	nuoA			- 2.0	0.029			NADH dehydrogenase subunit A (EC 1.6.5.3) .
azo1398	nuoC			+ 2.8	0.005			NADH dehydrogenase subunit C (EC 1.6.5.3) .
azo1401	nuoF			+ 3.3	0.011			NADH dehydrogenase subunit F (EC 1.6.5.3) .
azo1402	nuoG			+ 4.8	0.009			NADH dehydrogenase subunit G (EC 1.6.5.3) .
azo1403	nuoH			+ 2.8	0.013	- 2.0	0.017	NADH dehydrogenase subunit H (EC 1.6.5.3) .
azo1404	nuoI			+ 3.6	0.002			NADH dehydrogenase subunit I (EC 1.6.5.3) .
azo1405	nuoJ			+ 2.1	0.001			NADH dehydrogenase subunit J (EC 1.6.5.3) .
azo1408	nuoM			- 2.2	0.041			NADH dehydrogenase subunit M (EC 1.6.5.3) .
azo1411		- 2.3	0.016	+ 2.1	0.047			conserved hypothetical ribonucleoside reductase
azo1413	hoxU			+ 2.9	0.029			probable hydrogen dehydrogenase, gamma subunit
azo1416						- 2.1	0.006	conserved hypothetical protein
azo1425	htpG	- 3.8	0.012					probable chaperon protein HtpG
azo1426	yadQ					- 2.2	0.018	putative chloride channel protein
azo1428				- 3.4	0.041			conserved hypothetical flavoprotein
azo1431				- 2.2	0.031			conserved hypothetical protein
azo1438	rnfD2			- 3.9	0.013			putative electron transport complex protein RnfD
azo1440	rnfB2			- 2.3	0.022			probable electron transport complex protein RnfB
azo1442				- 2.2	0.016			putative nuclease
azo1453	tsr	- 2.5	0.032	+ 4.5	0.002			putative serine chemoreceptor protein
azo1455	cheR2			- 3.3	0.033			MCP methyltransferase, CheR-type .
azo1459	cheV2			- 1.8	0.021			probable chemotaxis protein CheV-like
azo1468	exbB3	+ 2.4	0.028					conserved hypothetical biopolymer transport protein ExbB
azo1469	exbD4	+ 1.8	0.031					putative biopolymer transport protein ExbD
azo1471	ycaR			- 2.2	0.012			conserved hypothetical protein
azo1474	pfkA			+ 2.4	0.011			putative 6-phosphofructokinase
azo1479	gltX2			- 3.4	0.004			glutamyl-tRNA synthetase (EC 6.1.1.17) .
azo1481				- 2.6	0.017			conserved hypothetical membrane protein
azo1486		+ 2.8	0.02					conserved hypothetical signaling protein
azo1487	lysS			- 2.5	0.01			lysyl-tRNA synthetase
azo1488		+ 1.9	0.042	+ 2.5	0.023			conserved hypothetical protein	+
azo1489				+ 2.5	0.032			conserved hypothetical protein
azo1498				+ 2.8	0.001			conserved hypothetical membrane protein
azo1500						+ 2.1	0.03	hypothetical secreted protein
azo1502						+ 2.0	0.009	hypothetical membrane protein
azo1504	moxY			- 2.7	0.041			putative two-component sensor histidine kinase
azo1508		+ 2.8	0.031					hypothetical membrane protein
azo1511				- 4.6	0.006			conserved hypothetical membrane protein
azo1513		+ 1.8	0.021					probable hydrolase
azo1514		+ 1.9	0.036					conserved hypothetical protein
azo1515		+ 2.8	0.023	- 3.3	0.017			conserved hypothetical protein
azo1517				+ 2.0	0.015			putative metalloprotease
azo1519	pgi			+ 2.2	0.01			glucose-6-phosphate isomerase (EC 5.3.1.9) .
azo1521	rpmE			- 2.3	0.009			LSU ribosomal protein L31P .
azo1526				- 3.5	0.02	- 1.9	0.021	probable Ferredoxin
azo1529		+ 1.8	0.031					NAD-binding domain of the Kef-type K+ transport system fused to a conserved domain
azo1530				+ 2.2	0.001			conserved hypothetical membrane protein
azo1533	acnA	+ 2.0	0.02	- 2.9	0.041			aconitase (EC 4.2.1.3) .
azo1534	acnB			- 2.2	0.047			aconitase (EC 4.2.1.3) .
azo1536		+ 1.9	0.024					conserved hypothetical secreted protein
azo1538	ptsp			+ 2.3	0.015			putative phosphoenolpyruvate-protein phosphotransferase
azo1548	frlR			- 2.1	0.003			transcriptional regulator, GntR family .		+
azo1549	sdhC			+ 3.0	0.014			succinate dehydrogenase subunit C (EC 1.3.5.1) .
azo1550	sdhD	- 1.8	0.022					succinate dehydrogenase subunit D (EC 1.3.5.1) .
azo1551	sdhA	- 1.8	0.015					succinate dehydrogenase subunit A (EC 1.3.5.1) .
azo1553		- 2.5	0.028	+ 4.7	0.001			conserved hypothetical protein
azo1554	gltA			+ 1.9	0.032			citrate synthase (EC 2.3.3.1) .
azo1556	odhB			+ 1.9	0.002			2-oxoglutarate dehydrogenase E2 component (EC 2.3.1.61) .
azo1557	odhL			+ 2.3	0.017			dihydrolipoamide dehydrogenase (EC 1.8.1.4) .
azo1564	moaE			+ 2.3	0.042			molybdopterin synthase subunit MoaE .
azo1566	clpB1	- 4.2	0.027					probable ATP-dependent Clp protease, ATP-binding subunit ClpB
azo1569	fabI1			+ 3.0	0.008	- 3.0	0.016	Enoyl-[acyl-carrier-protein] reductase [NADH] (EC 1.3.1.9) .
azo1573	appC			+ 2.0	0.015			Oligopeptide ABC transporter, permease protein probable.
azo1576	smpB	+ 2.1	0.017	- 5.0	0.009			SsrA-binding protein .
azo1577				- 2.4	0.042			conserved hypothetical protein
azo1581	guaA			+ 1.8	0.013			GMP synthase (glutamine-hydrolyzing) (EC 6.3.5.2) .
azo1584		+ 6.3	0.009	- 3.7	0.022			putative two-component hybrid sensor and regulator
azo1586				- 2.6	0.004			conserved hypothetical secreted protein
azo1592				+ 2.0	0.009			conserved hypothetical protein
azo1593				+ 2.8	0.016			conserved hypothetical aminomethyltransferase		+
azo1595	tmk					- 2.4	0.011	thymidylate kinase (EC 2.7.4.9) .
azo1596	holB			- 1.9	0.044	+ 2.7	0.006	DNA polymerase III, delta prime subunit (EC 2.7.7.7) .
azo1607	moaA	+ 1.8	0.008	- 2.1	0.031			GTP cyclohydrolase subunit MoaA .
azo1608				- 2.4	0.026	- 2.2	0.017	hypothetical protein
azo1613	rne			+ 2.3	0.01			RNAse E (EC 3.1.4.-) .
azo1620				+ 4.3	0.014			conserved hypothetical protein
azo1622	plsX	- 2.6	0.013	+ 3.6	0.009	- 2.3	0.014	phosphate:acyl-[acyl carrier protein] acyltransferase .
azo1623	fabH	- 1.8	0.02					3-oxoacyl-[acyl-carrier-protein] synthase III (EC 2.3.1.41) .
azo1624	fabD			+ 2.0	0.18			[Acyl-carrier-protein] S-malonyltransferase (EC 2.3.1.39) .
azo1625	fabG1	- 3.6	0.017	+ 3.5	0.011			3-oxoacyl-[acyl-carrier-protein] reductase (EC 1.1.1.100) .
azo1626	acpP			+ 2.7	0.026			AcpP protein
azo1629	nadB			- 2.7	0.005			L-aspartate oxidase (EC 1.4.3.16) .
azo1630	algU	+ 2.1	0.013	- 2.1	0.027			RNA polymerase, sigma-24 subunit, RpoE .
azo1632	rseB			+ 2.0	0.019			sigma E regulatory protein, MucB/RseB .
azo1633	rseC			+ 3.2	0.009			positive regulator of sigma(E), RseC/MucC .
azo1635				+ 3.0	0.033			thioredoxin-disulfide reductase
azo1636				+ 2.0	0.014			transcriptional regulator, LysR family .
azo1639	lepA	- 2.0	0.017					GTP-binding protein LepA .
azo1640	lepB			+ 2.9	0.006			signal peptidase I (EC:3.4.21.89). Serine peptidase. MEROPS family S26A .
azo1642	rnc					- 1.9	0.033	RNAse III (EC 3.1.26.3) .
azo1643	era	+ 3.5	0.012					probable GTP-binding protein
azo1645	pdxJ					- 3.4	0.041	pyridoxine 5'-phosphate synthase (EC 2.6.99.2) .
azo1649	pgsA			+ 2.4	0.01			CDP-diacylglycerol--glycerol-3-phosphate 3-phosphatidyltransferase (EC 2.7.8.5) .
azo1650				+ 2.2	0.038			putative phosphodiesterase protein
azo1653		- 2.1	0.044					autotransporter
azo1655	minD			+ 2.4	0.027			septum site-determining protein MinD .
azo1657	hslO	- 2.4	0.012	+ 3.6	0.026			putative 33 kDa chaperonin
azo1662				- 3.2	0.029			PAS/PAC sensor signal transduction histidine kinase (EC 2.7.13.3) .
azo1663	tehB			+ 4.5	0.003			putative tellurite resistance protein
azo1667				+ 2.0	0.01			putative ABC transporter ATP-binding protein
azo1669	aroF	+ 1.8	0.019					3-deoxy-D-arabinoheptulosonate-7-phosphate synthase (EC 2.5.1.54) .
azo1674				+ 2.2	0.01			conserved hypothetical protein
azo1684		+ 4.0	0.007	- 3.8	0.001			conserved hypothetical protein
azo1691						- 4.2	0.015	conserved hypothetical membrane protein
azo1693				+ 3.1	0.006			conserved hypothetical secreted protein
azo1694				- 2.7	0.02			conserved hypothetical protein
azo1695				+ 3.5	0.004			putative AMP-binding protein
azo1696	paaF2			+ 2.2	0.018			short chain enoyl-CoA hydratase (EC 4.2.1.17) .
azo1698		+ 2.4	0.031	- 2.1	0.022			transcriptional regulator, TetR family .
azo1699	etfB1	- 5.0	0.009					electron transfer flavoprotein, beta subunit
azo1701				+ 2.2	0.013			conserved hypothetical membrane protein
azo1702				+ 2.0	0.029			probable acyl-CoA dehydrogenase
azo1703	cbf2					- 1.8	0.034	putative cell binding factor
azo1704				- 2.2	0.008			transcriptional regulator, BolA protein family .
azo1706	ispZ			- 2.1	0.014			putative intracellular septation protein
azo1710				+ 2.4	0.016			hypothetical secreted protein
azo1715	rbcR			- 3.2	0.013			transcriptional regulator .
azo1717						- 1.9	0.03	Hypothetical protein
azo1729						- 2.0	0.024	conserved hypothetical protein
azo1730						+ 1.9	0.017	conserved hypothetical protein
azo1743				- 3.3	0.004			conserved hypothetical protein
azo1747				+ 1.8	0.035			hypothetical secreted protein
azo1750				+ 2.7	0.012			hypothetical membrane protein
azo1752				- 3.3	0.017			conserved hypothetical secreted protein
azo1753	cls2	- 2.5	0.037					putative cardiolipin synthetase
azo1754		+ 2.0	0.005					conserved hypothetical membrane protein
azo1755				+ 2.7	0.005			conserved hypothetical membrane protein
azo1758		- 4.4	0.01	+ 2.1	0.019			hypothetical membrane protein
azo1759				+ 3.3	0.016			conserved hypothetical membrane protein
azo1763	mucD3			+ 4.0	0.011			probable serine protease MucD
azo1764				- 3.0	0.023			conserved hypothetical secreted protein
azo1766	ndh1					+ 2.7	0.026	probable NADH dehydrogenase
azo1768				+ 2.1	0.008			hypothetical membrane protein
azo1774				+ 2.4	0.019			conserved hypothetical protein
azo1778				+ 2.6	0.037			hypothetical membrane protein
azo1779	ampD1			+ 2.9	0.015			N-acetylmuramoyl-L-alanine amidase
azo1788						- 2.1	0.032	glycosyltransferase
azo1790	rpoN2	+ 3.8	0.003	- 4.3	0.011			RNA polymerase, sigma 54 subunit, RpoN/SigL .	+
azo1809						- 2.4	0.019	glycosyltransferase
azo1811						- 2.4	0.007	conserved hypothetical membrane protein
azo1818		- 1.8	0.017					exoribonuclease II
azo1822				+ 2.4	0.031			conserved hypothetical protein
azo1826				- 5.0	0.001			NADH dehydrogenase (ubiquinone)
azo1829				- 2.4	0.012			hypothetical membrane protein
azo1840				+ 5.0	0.031			putative universal stress protein
azo1851				- 3.1	0.016			conserved hypothetical protein		+
azo1857	lapG					- 2.6	0.014	4-hydroxy-2-oxovalerate aldolase (EC 4.1.3.39) .
azo1859		- 2.2	0.005					Short-chain dehydrogenase family protein
azo1861				- 2.0	0.029			hypothetical protein
azo1863						- 3.0	0.012	site-specific recombinase, phage integrase family
azo1864		+ 2.2	0.006	- 2.6	0.032			Hypothetical protein
azo1865				+ 1.9	0.041	+ 2.0	0.038	Hypothetical protein
azo1871				- 2.5	0.013			hypothetical protein
azo1874	rmlC			- 2.7	0.017			dTDP-4-dehydrorhamnose 3,5-epimerase (EC 5.1.3.13) .
azo1877	rmlB	+ 1.8	0.022	- 5.3	0.004			dTDP-glucose 4,6-dehydratase (EC 4.2.1.46) .
azo1882						- 2.1	0.013	ABC transporter, ATP-binding protein
azo1887				- 3.5	0.019			conserved hypothetical protein
azo1891	bioC1			+ 2.1	0.011			biotin synthesis protein
azo1895	rnhB					- 3.1	0.045	RNase HII (EC 3.1.26.4) .
azo1896	lpxB			+ 2.3	0.033			lipid-A-disaccharide synthase (EC 2.4.1.182) .
azo1898	fabZ			- 2.8	0.047			3-hydroxyacyl-[acyl-carrier-protein] dehydratase (EC 4.2.1.-)
azo1901	oma			- 2.7	0.031			outer membrane protein
azo1902				- 4.7	0.01			conserved hypothetical membrane-associated zinc metalloprotease
azo1907	pyrH			+ 2.9	0.02			uridylate kinase (EC 2.7.4.-) .
azo1912						- 1.8	0.042	conserved hypothetical membrane protein
azo1920	gabD2			+ 2.3	0.016			succinate semialdehyde dehydrogenase (EC 1.2.1.16) .
azo1921	etfA2	+ 2.5	0.013					probable electron transfer flavoprotein, alpha-subunit
azo1922	etfB2	+ 2.5	0.021	+ 4.4	0.004			electron transfer flavoprotein, beta-subunit
azo1923				+ 2.6	0.01			conserved hypothetical protein
azo1926				- 2.6	0.02			hypothetical protein
azo1927				+ 3.9	0.007			probable enoyl-CoA hydratase
azo1932	abmC	- 2.1	0.009					Enoyl-CoA hydratase (EC 4.2.1.17) .
azo1933	abmB			+ 3.1	0.015			probable beta-hydroxyacyl-CoA dehydrogenase
azo1934	abmA			+ 1.8	0.026			2-amninobenzoyl-CoA monooxygenase
azo1937						- 2.3	0.013	Short-chain dehydrogenase family protein
azo1939	nmoB			+ 2.3	0.035			probable monooxygenase component B
azo1942		+ 3.1	0.004					hypothetical secreted protein
azo1944				- 2.3	0.045			conserved hypothetical protein
azo1947	padC			- 1.9	0.039			phenylacetyl-CoA:acceptor oxidoreductase PadC subunit .
azo1952						- 3.7	0.006	conserved hypothetical secreted protein
azo1961	oxoO1			+ 2.7	0.023			putative 2-oxo-1,2-dihydroquinoline 8-monooxygenase,oxygenase component
azo1962				+ 2.7	0.041			conserved hypothetical flavin reductase
azo1968	xylF					+ 3.4	0.023	2-hydroxymuconate semialdehyde hydrolase (EC 3.7.1.9) .
azo1976	ohpC					- 3.5	0.009	2-hydroxy-6-ketonona-2,4-dienedoic acid hydrolase
azo1979		- 5.0	0.015					hypothetical protein predicted by Glimmer/Critica
azo1981		- 2.2	0.019					conserved hypothetical indolepyruvate ferredoxin oxidoreductase. beta subunit
azo1983	carBb2	- 1.8	0.017					putative dioxygenase hydroxylase large component
azo1984	carBa2			- 2.1	0.016			putative dioxygenase, hydroxylase small component
azo1985		- 1.9	0.028					putative AMP-binding protein
azo1987						+ 2.6	0.009	Short-chain dehydrogenase family protein
azo1989						- 2.2	0.013	Short-chain dehydrogenase family protein
azo1990	braC	- 2.0	0.039					amino acid/amide ABC transporter substrate-binding protein, HAAT family (TC 3.A.1.4.-) .
azo1991						- 5.4	0.001	amino acid/amide ABC transporter membrane protein 1, HAAT family (TC 3.A.1.4.-) .
azo1993		+ 6.3	0.01	+ 2.1	0.036	+ 2.6	0.025	amino acid/amide ABC transporter ATP-binding protein 2, HAAT family (TC 3.A.1.4.-) .
azo1995				- 2.2	0.041			conserved hypothetical protein
azo2000	galU			+ 2.1	0.017			UDP-glucose pyrophosphorylase (EC 2.7.7.9) .
azo2001				+ 4.2	0.01			DNA ligase (NAD+)
azo2006				- 1.8	0.033			probable twitching motility protein
azo2008				- 4.0	0.009			[LSU ribosomal protein L3P]-glutamine N5-methyltransferase (EC 2.1.1.-) .
azo2017	iscS2	- 1.8	0.019					probable cysteine desulfurase
azo2018		- 1.8	0.028					transcriptional regulator, BadM/Rrf2 family .
azo2020						- 2.2	0.009	RNA methyltransferase, TrmH family, group 1
azo2021	suhB1	+ 1.9	0.012	- 3.1	0.01			putative inositol-1-monophosphatase
azo2022				+ 2.2	0.021			conserved hypothetical secreted protein
azo2024	yoeB					- 2.2	0.026	conserved hypothetical protein
azo2025				+ 2.9	0.02	- 2.4	0.011	conserved hypothetical acetyltransferase
azo2026				- 4.4	0.002			conserved hypothetical protein
azo2029		+ 2.0	0.014					conserved hypothetical transposase
azo2030				- 1.8	0.044			hypothetical truncated transposase
azo2033				+ 2.2	0.017			hypothetical truncated transposase
azo2035				+ 3.7	0.03			conserved hypothetical protein
azo2038		+ 3.7	0.01					conserved hypothetical protein
azo2045		+ 2.1	0.03					Hypothetical protein
azo2046				+ 4.3	0.011			Hypothetical protein
azo2047	radC2	+ 2.8	0.032					DNA repair protein
azo2050		+ 2.2	0.024					putative H repeat-associated protein
azo2052						+ 4.1	0.033	DNA mismatch repair protein MutS .
azo2055	rnhA2			+ 2.5	0.038			RNase HI (EC 3.1.26.4) .
azo2056				- 4.1	0.012			conserved hypothetical protein
azo2057	gloB2	+ 1.8	0.04					probable hydroxyacylglutathione hydrolase
azo2063	bcp1			- 2.1	0.02			putative bacterioferritin comigratory protein
azo2064	lexA	- 2.0	0.041					SOS-response transcriptional repressor, LexA .
azo2065		- 2.0	0.032					hypothetical membrane protein
azo2067		+ 1.8	0.017					arsenate reductase
azo2069				+ 3.9	0.014			ATP-dependent proteinase. Serine peptidase. MEROPS family S16 .
azo2070	clpX	+ 2.1	0.013	+ 2.1	0.023			ATP-dependent Clp protease ATP-binding subunit ClpX (EC 3.4.21.92) .
azo2071	clpP	+ 2.0	0.008	+ 3.5	0.015			ATP-dependent Clp protease proteolytic subunit ClpP (EC 3.4.21.92) .
azo2072	tig			+ 3.6	0.04			trigger factor
azo2073	prkA			+ 4.6	0.016			putative serine protein kinase, PrkA .
azo2074	yeaH	+ 3.2	0.012	- 4.8	0.009			conserved hypothetical protein
azo2075	ycgB	+ 2.7	0.004	- 2.8	0.023			putative cytoplasmic protein
azo2076				+ 3.2	0.034			conserved hypothetical protein
azo2077				- 3.3	0.041			HD-domain containing protein
azo2081	hom			+ 2.6	0.028			homoserine dehydrogenase (EC 1.1.1.3) .
azo2103	pnp			+ 1.9	0.04			polyribonucleotide nucleotidyltransferase		+
azo2106		- 2.0	0.007					ribosome-binding factor A .
azo2107	infB	- 2.2	0.019	+ 3.8	0.16			bacterial translation initiation factor 2 (bIF-2) .
azo2108	nusA	- 1.8	0.038					NusA antitermination factor .
azo2109		+ 2.0	0.013	- 2.4	0.018			conserved hypothetical protein
azo2111	scpB			- 5.8	0.007			condensin subunit ScpB .
azo2113				+ 3.5	0.014			conserved hypothetical membrane protein
azo2114		+ 2.2	0.031					conserved hypothetical protein
azo2116				+ 3.1	0.016			probable hydrolase or acytransferase
azo2117		+ 2.5	0.018	- 1.8	0.003			Hypothetical protein
azo2121	cspA	+ 1.8	0.015					cold-shock DNA-binding protein family .
azo2122	deaD					+ 2.2	0.012	ATP-dependent RNA helicase CsdA (EC 5.99.1.-) .
azo2125						- 2.8	0.003	conserved hypothetical protein
azo2127						- 2.6	0.016	conserved hypothetical protein
azo2128		- 2.3	0.021	- 3.2	0.018			GGDEF-domain containing protein
azo2129				- 3.3	0.004			Hypothetical protein
azo2130	fabI2			+ 1.8	0.015			Enoyl-[acyl-carrier-protein] reductase [NADH] (EC 1.3.1.9) .
azo2131		+ 1.8	0.03	- 1.8	0.01			conserved hypothetical protein
azo2136				- 2.4	0.003			conserved hypothetical protein
azo2139				+ 2.4	0.025	- 2.0	0.012	conserved hypothetical secreted protein
azo2143				+ 2.3	0.018			cell division protein FtsB .
azo2145	kdsA			+ 2.4	0.036			2-dehydro-3-deoxyphosphooctonate aldolase
azo2146	pyrG					- 2.2	0.019	CTP synthase (EC 6.3.4.2) .
azo2147		+ 3.6	0.009	- 3.0	0.004			hypothetical membrane protein
azo2149	acsA			+ 2.3	0.029			putative acetoacetyl-CoA synthase
azo2150		+ 2.9	0.032	- 2.1	0.006			conserved hypothetical protein		+
azo2151	etf1	+ 2.9	0.019	+ 4.1	0.012			probable electron transfer flavoprotein-ubiquinone oxidoreductase		+
azo2158	purL			+ 3.3	0.003			phosphoribosylformylglycinamidine synthase (EC 6.3.5.3) .
azo2159		+ 2.1	0.026					conservd hypothetical membrane protein
azo2160				+ 2.2	0.016			conserved hypothetical membrane protein
azo2161				- 4.0	0.011			glycosyltransferase
azo2164				+ 2.6	0.034			conserved hypothetical protein
azo2167	ppsA1	- 2.8	0.023	+ 3.3	0.013			phosphoenolpyruvate synthase (EC 2.7.9.2) .
azo2170	msrB	+ 1.9	0.027					conserved hypothetical peptide methionine sulfoxide reductase
azo2172	thlA			+ 2.2	0.018			probable acetyl-coa acetyltransferase (acetoacetyl-coa thiolase).
azo2173	cobD1					+ 2.2	0.014	cobalamin biosynthesis transmembrane protein
azo2175	pilY1A	+ 2.4	0.002	- 3.0	0.009			putative type 4 pilus biogenesis protein
azo2179						- 3.6	0.001	conserved hypothetical protein
azo2180		- 1.8	0.03	+ 2.8	0.011			conserved hypothetical prepilin like protein
azo2183						- 3.2	0.011	conserved hypothetical protein
azo2184	yaiE					- 1.9	0.027	conserved hypothetical protein
azo2187	argF			- 2.2	0.029			ornithine carbamoyltransferase (EC 2.1.3.3) .
azo2188	argD			+ 3.4	0.033	- 1.9	0.021	acetylornithine aminotransferase apoenzyme (EC 2.6.1.11) .
azo2189		+ 2.6	0.006	- 3.8	0.004			conserved hypothetical protein
azo2190	rpsT	+ 2.3	0.017	- 3.2	0.016			SSU ribosomal protein S20P .
azo2192				- 2.3	0.009			Hypothetical protein
azo2197	bcp2			- 3.3	0.011			putative bacterioferritin comigratory protein
azo2199	aer			- 4.7	0.005			probable aerotaxis receptor
azo2200				- 2.8	0.022			metal dependent phosphohydrolase .
azo2201		+ 2.4	0.008	- 4.7	0.01			putative nucleotidyltransferase
azo2202		+ 2.2	0.031					DNA-directed DNA polymerase
azo2203		+ 1.8	0.01			- 1.9	0.011	putative lipoprotein precusor
azo2204				+ 1.9	0.014			conserved hypothetical protein
azo2205	fbpA1	- 4.3	0.006					putative iron transport system substrate-binding protein
azo2206	fbpB1			+ 2.4	0.026			Iron (III) transport system, permease protein probable.
azo2209	ate			+ 3.5	0.01			conserved hypothetical arginyl-tRNA--protein transferase
azo2211	xdhA			+ 2.7	0.009			xanthine dehydrogenase
azo2215				- 2.6	0.013			nucleoside ABC transporter membrane protein .
azo2217				+ 2.7	0.006			putative TonB-dependent receptor
azo2218	cbiK			+ 2.2	0.007			putative cobalt transport system, periplasmic-binding protein
azo2222	cbiO			+ 3.1	0.021			putative cobalt transport system ATP-binding protein
azo2224	yaiI	- 2.3	0.013	- 2.3	0.035			YaiI/YqxD family protein
azo2228				- 3.2	0.012			amino acid ABC transporter substrate-binding protein, PAAT family (TC 3.A.1.3.-) .
azo2230				- 2.7	0.017			conserved hypothetical membrane protein
azo2236	eglA	- 1.9	0.037					Cellulase family 5 (EC 3.2.1.4) .
azo2244				- 2.1	0.015			hypothetical secreted protein
azo2245				- 2.7	0.03			hypothetical secreted protein
azo2248				+ 2.2	0.032			hypothetical protein predicted by Glimmer/Critica
azo2250	thmS1			+ 1.9	0.041			aldehyde dehydrogenase (acceptor) (EC 1.2.99.3) .
azo2253				+ 2.5	0.031			probable exporter of RND superfamily
azo2257	mauA			+ 2.5	0.027			probable methylamine dehydrogenase, L chain
azo2258	mauD			- 3.0	0.011			probable methylamine utilization protein mauD
azo2259	mauE	- 3.0	0.028					putative methylamine utilization protein mauE
azo2264		- 3.2	0.003					amino acid ABC transporter membrane protein 1, PAAT family (TC 3.A.1.3.-) .
azo2271						- 2.9	0.01	conserved hypothetical protein
azo2273						- 2.2	0.006	conserved hypothetical protein
azo2278				+ 2.2	0.022			conserved hypothetical protein		+
azo2279		+ 4.6	0.007	+ 3.6	0.018			conserved hypothetical protein
azo2280		+ 4.9	0.01	+ 2.4	0.013			Hypothetical protein
azo2289				- 2.4	0.016			putative transport ATPase
azo2293	alkB			- 2.5	0.029			DNA-N1-methyladenine dioxygenase (EC 1.14.11.-) .
azo2296	phhB	+ 2.5	0.027	- 3.1	0.015			pterin-4-alpha-carbinolamine dehydratase (EC 4.2.1.96) .
azo2297		+ 1.9	0.015					molybdopterin synthase subunit MoaD .
azo2299	aidB1	+ 2.1	0.02					probable acyl-CoA dehydrogenase
azo2300		+ 1.8	0.009	- 2.1	0.031	- 2.0	0.019	conserved hypothetical membrane protein
azo2305				- 2.8	0.009			conserved hypothetical protein
azo2313	glk2			+ 2.4	0.033			glucokinase (EC 2.7.1.2) .
azo2317				- 2.7	0.017			hypothetical protein predicted by Glimmer/Critica
azo2318				+ 2.1	0.008			hypothetical membrane protein
azo2319						+ 2.7	0.012	glycosyltransferase
azo2321	waaC1			+ 2.4	0.004			lipopolysaccharide heptosyltransferase I
azo2326				+ 2.7	0.018			conserved hypothetical signaling protein
azo2330	exbB4			+ 2.5	0.026			outer membrane transport energization protein ExbB (TC 2.C.1.1.1) .
azo2332	exbD6			- 2.0	0.019			outer membrane transport energization protein ExbD (TC 2.C.1.1.1) .
azo2338	prc					+ 2.6	0.006	C-terminal processing peptidase-1. Serine peptidase. MEROPS family S41A .
azo2346		+ 3.5	0.011	+ 3.0	0.001			conserved hypothetical secreted protein	+
azo2347	fyuA			- 3.6	0.005			putative TonB-dependent receptor
azo2356	arsA	- 2.0	0.023	+ 3.5	0.029			arsenite-transporting ATPase
azo2359						+ 2.1	0.016	oxaloacetate tautomerase
azo2366	groEL3	- 2.7	0.039	+ 2.3	0.011			chaperonin GroEL
azo2369				+ 2.8	0.017			conserved hypothetical membrane protein
azo2376				- 3.2	0.003			conserved hypothetical membrane protein
azo2395	phaE					- 2.3	0.013	Phenylacetate--CoA ligase
azo2396		- 4.6	0.02	+ 2.5	0.026			putative TonB-dependent receptor
azo2397				+ 2.2	0.018			conserved hypothetical signaling protein
azo2404				+ 2.4	0.021			hypothetical secreted protein
azo2405	ohr			+ 2.3	0.007			probable organic hydroperoxide resistance protein
azo2408				- 2.0	0.014			hypothetical sensor protein
azo2414	acsB	- 2.8	0.009					acetyl-coenzyme A synthetase (EC 6.2.1.1) .
azo2415	fumB			- 2.3	0.042			fumarase (EC 4.2.1.2) .
azo2416		+ 2.1	0.017	- 2.2	0.016			hypothetical protein predicted by Glimmer/Critica
azo2418	gapB			- 1.8	0.037			putative D-erythrose 4-phosphate dehydrogenase
azo2431	nahM	+ 2.0	0.015	+ 3.0	0,015			4-hydroxy-2-oxovalerate aldolase (EC 4.1.3.39) .
azo2434	nahL					- 2.7	0.01	2-oxopent-4-enoate hydratase
azo2438	lapB2	- 1.9	0.025					catechol 2,3-dioxygenase (EC 1.13.11.2) .
azo2442	poxC	+ 2.2	0.008					phenol 2-monooxygenase P2 subunit (EC 1.14.13.7) .
azo2445	poxG					- 2.5	0.024	probable ferredoxin-like protein
azo2450				+ 4.3	0.0004			PAS/PAC sensor hybrid histidine kinase (EC 2.7.13.3) .
azo2452				+ 2.5	0.003			conserved hypothetical protein
azo2458				+ 2.5	0.018			putative transcriptional regulator, LuxR family
azo2459				- 1.8	0.035	- 2.0	0.001	Hypothetical protein
azo2460						- 2.3	0.014	conserved hypothetical protein
azo2461		+ 2.9	0.019					conserved hypothetical protein
azo2462				- 1.8	0.046			hypothetical secreted protein
azo2464				- 3.0	0.017			conserved hypothetical protein
azo2469		- 1.8	0.029			- 2.2	0.011	conserved hypothetical protein
azo2470	lldD					- 3.4	0.015	conserved hypothetical L-lactate dehydrogenase (cytochrome)
azo2479		+ 1.8	0.019					conserved hypothetical membrane protein
azo2485				+ 3.7	0.023			conserved hypothetical protein
azo2488		+ 3.4	0.004					hypothetical protein predicted by Glimmer/Critica	+
azo2489				- 2.5	0.025			putative transport protein
azo2490	txn			+ 2.4	0.015			thioredoxin-disulfide reductase
azo2491	etfA3	+ 1.9	0.032	- 2.0	0.015			probable electron transfer flavoprotein, alpha subunit
azo2492	etfB3	+ 2.6	0.029	+ 3.5	0.007			electron transfer flavoprotein, beta subunit
azo2493						- 2.5	0.009	conserved hypothetical protein
azo2494	aidB2			+ 2.1	0.029			putative acyl-CoA dehydrogenase
azo2495	fcbC1			+ 2.2	0.018			probable thiesterase
azo2499	fadD2			- 3.2	0.012			Long-chain-fatty-acid-CoA ligase
azo2512				+ 2.6	0.017			putative transmembrane sensor
azo2518	nahR2			+ 2.8	0.006			transcriptional regulator, LysR family .
azo2520				+ 2.2	0.035			conserved hypothetical membrane protein
azo2521	dctP5	- 1.9	0.044					putative C4-dicarboxylate-binding periplasmic protein
azo2524	pnbR			- 2.3	0.026			transcriptional regulator, LysR family .
azo2525				+ 4.7	0.008			hypothetical protein predicted by Glimmer/Critica
azo2526	pobR2					+ 2.2	0.015	transcriptional regulator, AraC family .
azo2532				+ 3.1	0.01			hypothetical protein predicted by Glimmer/Critica
azo2534	mdcF2					+ 2.1	0.016	putative malonate transporter
azo2535	yakC			+ 2.7	0.008			probable aldo-keto reductase
azo2541		+ 3.7	0.013	+ 1.9	0.021			4-carboxy-4-hydroxy-2-oxoadipate aldolase (EC 4.1.3.-) .
azo2549	cca2			+ 2.0	0.011			tRNA nucleotidyltransferase
azo2552	pilU1					- 1.9	0.018	twitching motility protein
azo2554	nodT	+ 2.6	0.029					putative outer membrane efflux protein	+
azo2555						- 2.6	0.019	HlyD family secretion protein
azo2556		- 2.7				- 2.9	0.037	hypothetical protein
azo2557						- 2.4	0.02	HlyD family secretion protein
azo2562	ccp	- 4.2	0.012	- 3.4	0.005			putative cytochrome c peroxidase
azo2563		- 2.0	0.03					conserved hypothetical secreted protein
azo2572				- 4.4	0.007			hypothetical membrane protein
azo2577	omlA	+ 1.8	0.038					putative outer membrane lipoprotein OmlA
azo2578	fur			- 2.9	0.011			putative ferric uptake regulation protein
azo2582	hemH			- 2.3	0.032			ferrochelatase (EC 4.99.1.1) .
azo2587				- 3.5	0.041			conserved hypothetical protein
azo2588	ompA1					+ 3.0	0.027	outer membrane protein A precursor
azo2592				- 3.6	0.006			conserved hypothetical protein
azo2595				- 4.3	0.01			conserved hypothetical secreted protein
azo2596				+ 3.8	0.021			hypothetical secreted protein
azo2601				- 2.1	0.023			toluene 4-monooxygenase protein C (EC 1.14.13.-) .
azo2602	infA1					- 2.1	0.018	bacterial translation initiation factor 1 (bIF-1) .
azo2603		+ 2.1	0.017	- 2.4	0.036			cold-shock DNA-binding protein family .
azo2604		- 2.0	0.032					conserved hypothetical membrane protein
azo2606		+ 1.8	0.045					conserved hypothetical membrane protein
azo2607	panE2			+ 2.0	0.019			ketopantoate reductase (EC 1.1.1.169) .
azo2608						- 2.0	0.003	conserved hypothetical protein
azo2609		+ 2.1	0.015	- 3.1	0.002			conserved hypothetical endonuclease/exonuclease/phosphatase family protein
azo2619				- 2.1	0.031			putative methyltransferase
azo2627		+ 2.5	0.021	- 2.6	0.017			conserved hypothetical protein
azo2628		+ 1.8	0.033					hypothetical membrane protein
azo2629		+ 2.5	0.014	- 3.9	0.004			conserved hypothetical membrane protein
azo2637						- 2.4	0.01	conserved hypothetical protein
azo2646				- 4.5	0.006			conserved hypothetical protein
azo2651		+ 2.1	0.04					conserved hypothetical protein
azo2652						- 2.6	0.02	conserved hypothetical membrane protein
azo2653	pitA					- 1.9	0.031	putative phosphate transporter
azo2657	fpr2			- 2.4	0.027			ferredoxin-NADP+ reductase
azo2659				+ 1.8	0.039			conserved hypothetical secreted protein
azo2661		+ 2.2	0.017	+ 3.2	0.011			hypothetical protein
azo2662		+ 1.8	0.013					conserved hypothetical protein
azo2663						- 2.0	0.015	conserved hypothetical peroxiredoxin
azo2665		- 1.9	0.025	- 2.8	0.006			hypothetical secreted protein
azo2667	nolR					- 2.7	0.017	transcriptional regulator, ArsR family .
azo2669		- 1.8	0.01					conserved hypothetical cytochrome c family protein
azo2670		- 1.8	0.018					conserved hypothetical secreted protein
azo2674				- 2.9	0.012			conserved hypothetical membrane protein
azo2675		+ 1.8	0.022	- 2.5	0.02			aminotransferase
azo2678				+ 3.3	0.014			conserved hypothetical protein
azo2680				- 2.3	0.017			glycosyltransferase
azo2683				- 5.8	0.009			hypothetical protein predicted by Glimmer/Critica
azo2684		+ 1.8	0.034					putative integrase
azo2688	creA			- 3.0	0.013			putative periplasmic protein [creA]
azo2694				- 2.8	0.017			nucleotide sugar aminotransferase
azo2695				- 3.6	0.01			conserved hypothetical protein
azo2696				- 3.9	0.005			conserved hypothetical protein
azo2698	pepM	+ 1.8	0.02					putative phosphoenolpyruvate phosphomutase
azo2701				+ 2.8	0.007			hypothetical protein, similar to teichoic acid biosynthesis protein B
azo2704	fliC3			+ 2.8	0.01			flagellin
azo2707	fliS			- 2.2	0.016			flagellar protein FliS
azo2709						- 2.1	0.02	hypothetical protein
azo2713				- 2.3	0.046			flagellar hook-basal body complex protein FliE
azo2714	fleR			- 3.1	0.021			sigma-54 dependent response regulator
azo2716	fliF	+ 1.8	0.032					flagellar M-ring protein
azo2717	fliG			+ 1.9	0.019			flagellar motor switch protein FliG
azo2718	fliH			+ 1.9	0.011			flagellar assembly protein FliH
azo2724	fliN			- 1.8	0.023			flagellar motor switch FliN
azo2726	fliP					- 1.9	0.017	flagellar biosynthetic protein FliP
azo2734	flgH			- 1.8	0.032			flagellar L-ring protein precursor
azo2735	flgG			- 2.7	0.004			flagellar basal-body rod protein FlgG
azo2736	flgF			+ 2.1	0.01			flagellar basal-body rod protein FlgF
azo2739	flgC			- 2.1	0.018			flagellar basal-body rod protein FlgC
azo2753		+ 1.8	0.009					conserved hypothetical protein
azo2754	sseA	+ 1.9	0.035					putative thiosulfate sulfurtransferase
azo2758		- 1.8	0.028					conserved hypothetical protein
azo2761				- 1.9	0.014			conserved hypothetical protein
azo2762				+ 3.7	0.02			ubiquinone biosynthesis protein
azo2764				+ 2.5	0.006			probable (di)nucleoside polyphosphate hydrolase
azo2765				+ 2.6	0.027			Unnamed hypothetical gene product in the file!!
azo2770	yfhA					+ 2.0	0.008	two component, sigma54 specific, transcriptional regulator, Fis family .
azo2775	ilvE2			- 2.6	0.013			branched chain amino acid aminotransferase apoenzyme (EC 2.6.1.42) .
azo2776		+ 1.9	0.016	- 1.9	0.027			conserved hypothetical protein
azo2778	pgm			- 5.1	0.009			phosphomannomutase (EC 5.4.2.8) .
azo2779		- 1.8	0.025					conserved hypothetical protein
azo2780	alaS			+ 2.7	0.004			alanyl-tRNA synthetase (EC 6.1.1.7) .
azo2782				+ 2.5	0.013			conserved hypothetical protein
azo2783				- 2.1	0.045			DNA-N1-methyladenine dioxygenase (EC 1.14.11.-) .
azo2784		+ 7.9	0.007					conserved hypothetical monoamine oxidase
azo2786	dinP			+ 2.8	0.011			DNA-directed DNA polymerase
azo2788	aroG			+ 2.1	0.029			3-deoxy-D-arabinoheptulosonate-7-phosphate synthase (EC 2.5.1.54) .
azo2790				- 2.1	0.016			conserved hypothetical protein
azo2795		- 1.9	0.021					putative periplasmic substrate binding protein	+
azo2798	gpmB			+ 2.1	0.037			phosphoglycerate mutase (EC 5.4.2.1) .
azo2800	kdpE					+ 2.4	0.04	two component system transcriptional regulatory protein
azo2804				+ 3.9	0.023			[sulfur carrier protein ThiS] adenylyltransferase .
azo2811	grxC			- 2.1	0.014			probable glutaredoxin
azo2812	secB			- 2.0	0.029			protein translocase subunit secB .
azo2813				+ 2.2	0.002			conserved hypothetical secreted protein
azo2814	gpsA	- 2.1	0.04					probable NAD-dependent glycerol-3-phosphate dehydrogenase [NAD(P)+]
azo2815		+ 2.2	0.016	+ 3.0	0.033			tRNA/rRNA methylase
azo2818	bioC2	+ 4.1	0.011	+ 1.8	0.041			putative biotin synthesis protein
azo2822	engB			- 1.9	0.012	- 2.1	0.009	cell division checkpoint GTPase YihA .
azo2823	cc42	+ 2.1	0.036	- 2.3	0.026			probable cytochrome C4
azo2825	moeA2			+ 2.8	0.005			molybdopterin molybdochelatase .
azo2834				- 3.0	0.019			Hypothetical protein
azo2835	prkB			- 2.5	0.007			probable phosphoribulokinase
azo2836	tkt			- 2.0	0.023			transketolase (EC 2.2.1.1) .
azo2837	gapA					+ 2.6	0.031	glyceraldehyde-3-phosphate dehydrogenase (EC 1.2.1.12) .
azo2838				- 2.0	0.047			conserved hypothetical secreted protein
azo2843	fba			- 2.6	0.035			fructose-bisphosphate aldolase (EC 4.1.2.13) .
azo2847				- 2.6	0.007			hypothetical protein predicted by Glimmer/Critica
azo2850				+ 2.5	0.014			putative sugar transport protein
azo2853				+ 2.6	0.02			conserved hypothetical secreted protein
azo2854						+ 2.7	0.005	conserved hypothetical protein
azo2855				+ 2.5	0.01			conserved hypothetical protein
azo2857	sigX			- 3.4	0.019	+ 2.0	0.027	putative RNA polymerase sigma factor
azo2858				- 2.8	0.011	+ 1.9	0.031	conserved hypothetical protein
azo2860		+ 1.8	0.022	+ 2.0	0.028			conserved hypothetical membrane protein
azo2861				- 2.5	0.021			conserved hypothetical protein
azo2862	moxR2	+ 1.8	0.015					MoxR protein, putative
azo2866				- 2.4	0.013			GGDEF/PAS/PAC-domain containing protein
azo2867				+ 2.9	0.026			transcriptional regulator, LysR family .
azo2870						- 1.8	0.039	conserved hypothetical YceI like protein
azo2871		- 1.8	0.007	- 2.0	0.015			conserved hypothetical YceI like protein
azo2872		- 1.8	0.02	- 2.3	0.013			conserved hypothetical membrane protein
azo2876		+ 2.1	0.023	- 2.4	0.016			conserved hypothetical membrane protein
azo2883		+ 1.8	0.031	- 2.3	0.024			conserved hypothetical secreted protein
azo2887	ostA	+ 1.8	0.018					organic solvent tolerance protein precursor
azo2891	ubiH			+ 2.2	0.032			probable 2-octaprenyl-6-methoxyphenol hydroxylase oxidoreductase protein
azo2892	dusB			- 2.6	0.015	- 1.8	0.02	conserved hypothetical tRNA-dihydrouridine synthase
azo2893		+ 2.5	0.013	- 2.3	0.006	- 1.9	0.036	DNA-binding protein Fis .
azo2894	purH					+ 2.4	0.045	IMP cyclohydrolase (EC 3.5.4.10)
azo2899	rimM			+ 2.0	0.017			16S rRNA processing protein RimM .
azo2900	trmD			+ 2.5	0.02	- 1.8	0.028	tRNA (Guanine37-N(1)-) methyltransferase (EC 2.1.1.31) .
azo2901	rplS			+ 2.7	0.014			LSU ribosomal protein L19P .
azo2915				+ 2.6	0.003			conserved hypothetical secreted protein
azo2916	pilX			- 4.2	0.019			putative Tfp pilus assembly protein
azo2917	pilY1B	+ 3.4	0.007					putative Tfp pilus assembly protein
azo2920				- 3.0	0.042			conserved hypothetical peptidase
azo2922		+ 6.6	0.013	+ 2.3	0.009			conserved hypothetical protein	+
azo2923	tupC			- 1.9	0.02			phosphate ABC transporter ATP-binding protein, PhoT family (TC 3.A.1.7.1) .
azo2924	tupB			+ 2.2	0.018			probable tungstate permease protein
azo2929						- 2.9	0.039	putative oxidoreductase
azo2930	aorA	- 1.9	0.028					phenylacetaldehyde:ferredoxin oxidoreductase (EC 1.2.7.-) .
azo2931		- 4.2	0.01	- 2.1	0.035			conserved hypothetical protein
azo2932		- 1.8	0.023					GAF modulated sigma54 specific transcriptional regulator, Fis family .	+
azo2933	exaB1	- 9.9	0.001					probable cytochrome c550
azo2935		- 2.1	0.03					conserved hypothetical protein
azo2936		- 1.8	0.013					conserved hypothetical cytochrome B561
azo2938		- 2.3	0.017	+ 2.1	0.026			conserved hypothetical protein	+
azo2939	aldA	- 3.2	0.029					aldehyde dehydrogenase (NAD+)	+
azo2940		- 4.1	0.016	- 2.7	0.014			Sigma-54 dependent transcriptional regulator
azo2943		+ 5.1	0.011	- 4.4	0.015			conserved hypothetical protein
azo2952						- 2.7	0.018	conserved hypothetical secreted protein
azo2957				+ 2.4	0.032			hypothetical protein predicted by Glimmer/Critica
azo2958		+ 5.4	0.008	+ 2.0	0.041	+ 1.9	0.038	hypothetical protein predicted by Glimmer/Critica	+
azo2966				- 3.3	0.017			conserved hypothetical membrane protein
azo2973				+ 3.3	0.028			pentapeptide repeat family protein
azo2975	exaA3	- 3.8	0.001					putative quinoprotein ethanol dehydrogenase
azo2976		- 1.9	0.015					conserved hypothetical secreted protein
azo2980	gacA	- 2.2	0.021					two component transcriptional regulator, LuxR family .
azo2981				+ 1.9	0.033			putative methyl-accepting chemotaxis protein
azo2985	tnkS	- 3.1	0.041					putative tankyrase type protein
azo2986				+ 3.0	0.007			putative methyltransferase
azo2991		+ 2.6	0.026					conserved hypothetical protein
azo2994	fpvA2			+ 3.0	0.014			probable TonB-dependent receptor
azo2997	fhuF			+ 2.7	0.02			putative TonB-dependent receptor
azo3001				+ 2.3	0.027			conserved hypothetical membrane protein
azo3004	soxB	- 2.6	0.016					putative sarcosine oxidase, subunit beta
azo3007				- 2.0	0.008			conserved hypothetical protein
azo3008	etf2			+ 2.1	0.011			probable electron transfer flavoprotein-ubiquinone oxidoreductase
azo3009		- 1.8	0.034	+ 2.4	0.015			putative DNA binding helix-turn helix protein
azo3013	glxD	- 2.9	0.01					glutamate synthase, large subunit
azo3020				+ 2.3	0.008			conserved hypothetical secreted protein
azo3021	thmS2			+ 1.8	0.01			probable succinate semialdehyde dehydrogenase [NAD(P)+]
azo3022	exaA4	- 1.8	0.022			- 1.9	0.023	putative quinoprotein ethanol dehydrogenase
azo3025						+ 1.8	0.042	conserved hypothetical protein
azo3029				- 1.9	0.031			hypothetical secreted protein
azo3034				- 2.5	0.01			hypothetical membrane protein
azo3037						- 2.6	0.013	conserved hypothetical protein
azo3038	fdhA1					+ 2.6	0.015	probable formate dehydrogenase, alpha subunit
azo3048	livM3	- 1.9	0.012					amino acid/amide ABC transporter membrane protein 2, HAAT family (TC 3.A.1.4.-) .
azo3050	livJ	- 2.2	0.006					amino acid/amide ABC transporter substrate-binding protein, HAAT family (TC 3.A.1.4.-) .
azo3051		- 1.9	0.023					conserved hypothetical protein
azo3052	bzdA	- 3.5	0.017					benzoate-CoA ligase (EC 6.2.1.25) .
azo3053						+ 2.0	0.036	conserved hypothetical protein
azo3057	boxB	- 2.1	0.016					benzoyl-CoA oxygenase, component B .
azo3058	boxA			+ 2.4	0.023			benzoyl-CoA oxygenase, component A .
azo3060		- 3.0	0.017					conserved hypothetical protein
azo3061				- 3.6	0.009			diguanylate cyclase/phosphodiesterase with PAS/PAC sensor(s) .
azo3065	mvaB			+ 2.5	0.03			hydroxymethylglutaryl-CoA lyase (EC 4.1.3.4) .
azo3066	fadD3	- 1.8	0.043					Long-chain fatty-acid-CoA ligase
azo3068	accC2			+ 2.8	0.014			3-methylcrotonoyl-CoA carboxylase, alpha subunit (EC 6.4.1.4) .
azo3069	paaG5	- 1.9	0.022					probable enoyl-CoA hydratase/isomerase
azo3071				- 5.1	0.015			hypothetical protein
azo3073				- 4.4	0.003			hypothetical protein
azo3074				- 4.2	0.021			hypothetical protein
azo3075				- 9.2	0.001			hypothetical membrane protein
azo3077				- 3.1	0.019			conserved hypothetical protein
azo3079				+ 1.9	0.039			conserved hypothetical protein
azo3080		+ 8.0	0.007	+ 5.4	0.026			hypothetical protein predicted by Glimmer/Critica	+	+
azo3081		- 4.9	0.17			+ 2.0	0.005	isovaleryl-CoA dehydrogenase (EC 1.3.99.10) .
azo3091	trkA1					- 2.3	0.018	putative potassium uptake protein
azo3101	aau3			+ 3.6	0.034			transcriptional regulator, BadM/Rrf2 family .
azo3102				+ 2.2	0.029			conserved hypothetical membrane protein
azo3105				- 2.7	0.016			conserved hypothetical protein
azo3108	nosY	- 1.9	0.033					putative copper transport system, permease protein
azo3114		+ 12.	0.009					hypothetical secreted protein	+
azo3116		+ 8.6	0.01					conserved hypothetical protein	+
azo3127				- 2.1	0.041			hypothetical secreted protein
azo3128	nikR			- 2.5	0.02	+ 3.8	0.007	transcriptional regulator, CopG family .
azo3132				- 2.2	0.039	- 2.0	0.01	conserved hypothetical protein
azo3134				- 2.4	0.014			RND efflux transporter, permease protein
azo3140	pcnB			+ 3.6	0.037			probable poly(A) polymerase
azo3141	folK			- 2.6	0.039			2-amino-4-hydroxy-6- hydroxymethyldihydropteridine diphosphokinase
azo3143				- 3.7	0.045			putative deoxyguanosine kinase
azo3144	panB					- 2.3	0.01	ketopantoate hydroxymethyltransferase (EC 2.1.2.11) .
azo3146		+ 2.1	0.007	- 2.9	0.018			conserved hypothetical protein
azo3153				- 2.5	0.027			probable RNA polymerase sigma factor
azo3155	ilvH			- 5.5	0.008			acetolactate synthase, small subunit (EC 2.2.1.6) .
azo3161	inaA			+ 2.8	0.016			conserved hypothetical InaA protein
azo3163						- 2.4	0.013	conserved hypothetical membrane protein
azo3167	rplU	+ 1.8	0.021	- 2.0	0.017	- 8.6	0.008	LSU ribosomal protein L21P .
azo3169				+ 2.8	0.006			probable GTP-binding protein
azo3170	proB			- 2.2	0.032			glutamate 5-kinase (EC 2.7.2.11) .
azo3177	lolE3			+ 2.8	0.016			permease component of an ABC transporter system
azo3178				+ 2.0	0.021			conserved hypothetical protein
azo3179	prpE			+ 2.7	0.031			probable propionyl-CoA synthetase
azo3180				+ 2.6	0.011			response regulator receiver modulated diguanylate cyclase .
azo3181				+ 2.7	0.027			probable dehydrogenase protein
azo3182				- 2.0	0.045			conserved hypothetical protein
azo3183	lemA2	- 1.9	0.012			- 1.8	0.013	conserved hypothetical lemA family protein
azo3184		- 1.8	0.023					conserved hypothetical membrane protein
azo3187				- 2.5	0.004			conserved hypothetical serine protease
azo3188				+ 2.0	0.015			soluble lytic murein transglycosylase precursor
azo3189		+ 1.8	0.031	+ 2.8	0.026			NDPsugar dehydrogenase
azo3191	atoC			+ 3.4	0.017			probable acetoacetate metabolism regulatory protein
azo3192				+ 2.6	0.039			putative two component sensor histidine kinase
azo3193				+ 2.4	0.015			glycosyltransferase
azo3195				+ 2.0	0.018			Hypothetical protein
azo3201				+ 3.0	0.01			putative iron sulfur binding protein
azo3205				- 1.8	0.041			conserved hypothetical acylphosphatase
azo3207				+ 2.7	0.037			conserved hypothetical secreted protein
azo3209	qor			+ 2.6	0.024			NADPH:quinone reductase
azo3212	parA3	+ 1.8	0.006	- 4.7	0.023			ParA family protein
azo3219	xerD	- 1.8	0.014	- 2.7	0.019			integrase/recombinase
azo3220	ybaK	- 1.9	0.01					putative transcriptional regulator protein
azo3225	rpsU			- 4.1	0.008	- 3.3	0.021	SSU ribosomal protein S21P .
azo3227	rpoD	- 1.9	0.017					RNA polymerase, sigma 70 subunit, RpoD .
azo3230		- 1.8	0.011			- 1.8	0.017	conserved hypothetical protein
azo3231		- 1.8	0.047					conserved hypothetical membrane protein
azo3235	pilC			- 2.0	0.002			type 4 pilus biogenesis protein
azo3237				- 2.2	0.016			conserved hypothetical protein
azo3238				- 2.5	0.025			conserved hypothetical membrane protein
azo3239	aspS			- 2.0	0.034			aspartyl-tRNA synthetase (EC 6.1.1.12) .
azo3241		+ 2.0	0.046					ribonuclease
azo3242						+ 3.8	0.012	conserved hypothetical protein
azo3243	hsp18	+ 7.1	0.014					heat shock protein Hsp20 .
azo3246	fadD4			- 2.9	0.019			Long-chain-fatty-acid-CoA ligase
azo3247	asn			+ 2.9	0.003			asparagine synthase (glutamine-hydrolysing) (EC 6.3.5.4) .
azo3248	lysA1			+ 1.8	0.031			probable diaminopimelate decarboxylase
azo3250				+ 2.4	0.047			conserved hypothetical protein
azo3255				- 2.8	0.048			acyltransferase
azo3257				- 2.8	0.039			polysaccharide polymerase
azo3258				- 2.3	0.032			glycosyltransferase
azo3261		+ 1.8	0.023	+ 4.3	0.029			glycosyltransferase
azo3262				+ 1.9	0.04			glycosyltransferase
azo3263		+ 2.0	0.031					hypothetical secreted protein
azo3266				+ 2.1	0.019			conserved hypothetical polysaccharide deacetylase
azo3268				+ 3.0	0.013			glycosyltransferase
azo3269	algD	+ 2.0	0.028	+ 1.9	0.035			GDP-mannose 6-dehydrogenase
azo3272				+ 1.9	0.014			glycosyltransferase
azo3273	asnB2			- 2.1	0.009			probable asparagine synthetase
azo3276				- 2.4	0.015			conserved hypothetical protein
azo3277				+ 2.1	0.005			conserved hypothetical protein
azo3281	wzc2			+ 3.5	0.02			protein-tyrosine kinase
azo3282				+ 2.9	0.016			conserved hypothetical polysaccharide chain length determinant protein
azo3284		- 2.0	0.015			- 1.9	0.004	conserved hypothetical protein
azo3288		+ 3.5	0.02					exonuclease of the beta-lactamase fold involved in RNA processing
azo3289		+ 2.9	0.009	- 2.7	0.003			exonuclease of the beta-lactamase fold involved in RNA processing
azo3290		+ 4.1	0.017					outer membrane porin protein precursor
azo3292	rpoH	- 3.0	0.001	+ 2.4	0.013			RNA polymerase, sigma 32 subunit, RpoH .
azo3293	senC	+ 1.8	0.014					SCO1/SenC family protein
azo3295						+ 5.7	0.014	putative Cytochrome aa3 oxidase assembly protein
azo3300				+ 2.4	0.023			conserved hypothetical membrane protein
azo3301	coxG			+ 3.3	0.016			CoxG protein
azo3303	coxA	- 2.3	0.041			+ 2.1	0.007	probable cytochrome c oxidase, subunit I
azo3304	coxB	- 1.9	0.038					conserved hypothetical cytochrome c oxidase,subunit II
azo3305	waaE1			+ 2.7	0.005			ADP-heptose synthase
azo3307	cat1	- 3.2	0.019	- 2.8	0.013	- 4.2	0.023	probable coenzyme A transferase
azo3308		- 2.1	0.046					putative MerR-family transcriptional regulator
azo3309		- 3.4	0.032					conserved hypothetical amine oxidoreductase
azo3310		- 3.4	0.037	- 3.3	0.029			conserved hypothetical protein
azo3312		- 5.1	0.018					conserved hypothetical secreted protein
azo3313				+ 2.7	0.046			putative symporter protein
azo3325	trpE	- 3.4	0.017					anthranilate synthase, component I (EC 4.1.3.27) .
azo3326	cbbZ					- 3.4	0.029	phosphoglycolate phosphatase .
azo3327	rpe			+ 3.3	0.013	- 2.7	0.034	ribulose-5-phosphate 3-epimerase (EC 5.1.3.1) .
azo3329				- 4.8	0.004			putative 3',5'-cyclic-nucleotide phosphodiesterase
azo3330		+ 1.8	0.039	- 2.8	0.017			FHA-domain containing protein
azo3331	pppL			+ 2.7	0.028			putative phosphoprotein phosphatase
azo3332	sucD			+ 3.0	0.012	+ 2.8	0.007	succinyl-CoA synthetase (ADP-forming) alpha subunit (EC 6.2.1.5) .
azo3336				+ 2.7	0.035			conserved hypothetical protein
azo3339	tatB	- 1.8	0.03					putative Sec-independent protein translocase protein
azo3342	hisE	+ 1.8	0.048	+ 1.9	0.025			phosphoribosyl-ATP pyrophosphatase (EC 3.6.1.31) .
azo3343	hisI	+ 2.2	0.025	+ 2.4	0.006			phosphoribosyl-AMP cyclohydrolase (EC 3.5.4.19) .
azo3344	hisF			+ 2.2	0.015			imidazole glycerol phosphate synthase subunit hisF (EC 4.1.3.-) .
azo3345	hisA			+ 2.2	0.017			imidazole-4-carboxamidisomerase
azo3349		+ 2.3	0.026					putative transglycosylase	+
azo3350	ampD2			+ 5.0	0.016			N-acetyl-anhydromuramyl-L-alanine amidase
azo3354	pilB	- 2.4	0.021					Type IV pilus assembly protein
azo3356	pilR			- 2.4	0.011			Two-component response regulator PilR .
azo3362	glxR1			+ 1.8	0.018			putative 2-hydroxy-3-oxopropionate reductase
azo3363	glxR2					+ 3.2	0.01	probable 2-hydroxy-3-oxopropionate reductase
azo3364				+ 2.2	0.02			glycosyl transferase
azo3365	modD	+ 2.5	0.022					putative molybdenum transport protein
azo3366		+ 4.3	0.014	+ 3.6	0.003			conserved hypothetical protein
azo3367		+ 2.5	0.009	+ 2.8	0.011			putative NifZ Protein homolog
azo3368	fer22	+ 11.	0.001	+ 4.8	0.004			probable ferredoxin 2Fe-2S protein	+	+
azo3369				+ 2.0	0.016			conserved hypothetical protein
azo3373						- 2.9	0.022	conserved hypothetical protein
azo3380		- 1.8	0.036					conserved hypothetical transaminase
azo3382	rcp3	+ 1.8	0.017					putative two-component system regulatory protein
azo3386				+ 2.7	0.012			putative transport protein
azo3388				- 2.1	0.037			hypothetical protein predicted by Glimmer/Critica
azo3389	galE2			+ 3.7	0.042			UDP-galactose 4-epimerase (EC 5.1.3.2) .
azo3390	rplQ			+ 2.7	0.039			LSU ribosomal protein L17P .
azo3391	rpoA			+ 3.2	0.028			DNA-directed RNA polymerase subunit alpha (EC 2.7.7.6) .
azo3394	rpsM	- 5.1	0.021					SSU ribosomal protein S13P .
azo3395	rpmJ	+ 3.9	0.015					LSU ribosomal protein L36P .
azo3396	infA2	+ 2.8	0.004					bacterial translation initiation factor 1 (bIF-1) .
azo3397	secY			+ 2.6	0.019			protein translocase subunit secY/sec61 alpha .
azo3398	rplO	- 4.2	0.003	+ 6.6	0.013			LSU ribosomal protein L15P .
azo3399	rpmD			+ 4.8	0.017			LSU ribosomal protein L30P .
azo3400	rpsE			+ 3.2	0.024			SSU ribosomal protein S5P .
azo3401	rplR			+ 3.2	0.035	+ 2.0	0.011	LSU ribosomal protein L18P .
azo3402	rplF			+ 3.8	0.02			LSU ribosomal protein L6P .
azo3404	rpsN			+ 2.2	0.004			SSU ribosomal protein S14P .
azo3405	rplE	- 3.1	0.006	+ 3.1	0.033	- 1.8	0.016	LSU ribosomal protein L5P .
azo3406	rplX	- 4.3	0.019	+ 2.1	0.014	- 1.8	0.027	LSU ribosomal protein L24P .
azo3408	rpsQ	- 2.9	0.02	+ 3.1	0.019			SSU ribosomal protein S17P .
azo3409	rpmC	+ 6.1	0.018					LSU ribosomal protein L29P .
azo3410	rplP	+ 2.4	0.011	+ 1.9	0.036			LSU ribosomal protein L16P .
azo3411	rpsC			+ 2.7	0.048			SSU ribosomal protein S3P .
azo3412	rplV	- 4.1	0.014	+ 3.3	0.033			LSU ribosomal protein L22P .
azo3413	rpsS	- 3.4	0.019	+ 2.8	0.008			SSU ribosomal protein S19P .
azo3414	rplB			+ 4.4	0.011			LSU ribosomal protein L2P .
azo3415	rplW			+ 2.6	0.017			LSU ribosomal protein L23P .
azo3416	rplD			+ 3.1	0.032			LSU ribosomal protein L4P .
azo3417	rplC			+ 2.2	0.013			LSU ribosomal protein L3P .
azo3418	rpsJ			+ 2.6	0.036			SSU ribosomal protein S10P .
azo3419	tufA	- 6.5	0.025					elongation factor Tu
azo3420	fusA2			+ 3.8	0.045			translation elongation factor 2 (EF-2/EF-G) .
azo3421	rpsG	- 2.3	0.017					SSU ribosomal protein S7P .
azo3422	rpsL			- 2.0	0.022			SSU ribosomal protein S12P .
azo3423	rpoC	- 3.3	0.006	+ 2.5	0.015			DNA-directed RNA polymerase subunit beta' (EC 2.7.7.6) .
azo3424	rpoB	- 2.4	0.017					DNA-directed RNA polymerase subunit beta (EC 2.7.7.6) .
azo3425	rplL	+ 2.1	0.049					LSU ribosomal protein L12P .
azo3426	rplJ	+ 4.4	0.017	+ 4.5	0.006			LSU ribosomal protein L10P .
azo3427	rplA			+ 3.6	0.013			LSU ribosomal protein L1P .
azo3430	secE			+ 4.0	9			protein translocase subunit secE/sec61 gamma .
azo3431	tufB	- 8.9	0.002					translation elongation factor 1A (EF-1A/EF-Tu) .
azo3433						- 3.3	0.019	conserved hypothetical pyruvate ferredoxin/flavodoxin oxidoreductase
azo3435		+ 1.9	0.028	- 2.8	0.012			hypothetical protein predicted by Glimmer/Critica
azo3436	flcA			+ 2.9	0.031			two component transcriptional regulator, LuxR family .
azo3443		- 5.2	0.005					amino acid/amide ABC transporter substrate-binding protein, HAAT family (TC 3.A.1.4.-) .
azo3446		- 2.2	0.039					amino acid/amide ABC transporter ATP-binding protein 1, HAAT family (TC 3.A.1.4.-) .
azo3448		+ 1.8	0.016			+ 1.8	0.036	conserved hypothetical secreted protein
azo3450	thiE			+ 1.9	0.027			thiamine-phosphate diphosphorylase .
azo3452	rubB			- 2.4	0.018			RubB protein
azo3454	pilH	+ 1.8	0.019					pilus protein
azo3455	pilI			- 1.9	0.015			probable pilus biogenesis protein
azo3459	algH					+ 2.1	0.022	transcriptional regulator
azo3461	pyrR	- 2.1	0.027	- 3.5	0.031			phosphoribosyl transferase
azo3462	pyrB	- 1.9	0.014					aspartate carbamoyltransferase (EC 2.1.3.2) .
azo3464	yggU			+ 2.6	0.029			conserved hypothetical protein
azo3466	proC			+ 2.1	0.033			pyrroline-5-carboxylate reductase (EC 1.5.1.2) .
azo3467				+ 2.4	0.005			conserved hypothetical protein
azo3468	pilT			- 1.9	0.046			pilus retraction ATPase PilT .
azo3470	vgrG	+ 3.4	0.005			+ 2.1	0.012	probable vgr-related protein
azo3471		+ 11.	0.017	- 3.1	0.015			conserved hypothetical protein
azo3472		+ 11.	0.008	- 2.6	0.031			conserved hypothetical secreted protein
azo3473		+ 6.0	0.014					conserved hypothetical protein
azo3474		+ 9.2	0.013	- 3.9	0.007			conserved hypothetical secreted protein
azo3475				+ 2.2	0.016			putative MCP-domain signal transduction protein
azo3487				+ 2.9	0.033			conserved hypothetical protein
azo3489	mobA			+ 4.1	0.021			molybdenum cofactor guanylyltransferase .
azo3495		- 2.0	0.047					conserved hypothetical protein
azo3497				+ 2.6	0.039			conserved hypothetical regulator protein
azo3499		+ 1.8	0.04					response regulator receiver modulated diguanylate cyclase/phosphodiesterase
azo3505				- 1.8	0.039			probable urease beta subunit
azo3507	ureA			- 4.2	0.017			urease gamma subunit
azo3510		- 1.8	0.022					sulfatase family protein
azo3511		- 1.9	0.016					conserved hypothetical secreted protein
azo3516	wrbA3	+ 2.7	0.008	- 2.7	0.013			probable tryptophan repressor binding protein (flavodoxin)
azo3517						- 3.2	0.004	adenosylcobyric acid synthase (glutamine-hydrolysing) (EC 6.3.5.10) .
azo3521				+ 2.4	0.019			conserved hypothetical peptidase
azo3522	rhlE3	- 1.8	0.022					putative ATP-dependent RNA helicase
azo3523	leuA2	- 2.4	0.03					2-isopropylmalate synthase
azo3529				+ 2.6	0.042	- 2.9	0.003	precorrin-4 C11-methyltransferase (EC 2.1.1.133) .
azo3530	cbiX	+ 1.6	0.019	- 3.3	0.006	- 1.8	0.032	conserved hypothetical protein cbiX
azo3532	cbiD			- 2.8	0.021			CbiD protein
azo3533	cbiE			- 2.2	0.017			precorrin-6Y C5,15-methyltransferase (decarboxylating) (EC 2.1.1.132) .
azo3534	cbiL			+ 2.8	0.029			precorrin-2 C20-methyltransferase (EC 2.1.1.130)
azo3536	cbiGb			+ 2.4	0.045			putative Cobalamin (vitamin B12) biosynthesis CbiG protein, truncated
azo3538		- 1.8	0.029					conserved hypothetical ferredoxin
azo3539				+ 2.9	0.031			hypothetical secreted protein
azo3544						+ 3.8	0.014	probable 4-hydroxybutyrate coenzyme A transferase
azo3546	ctaQ	- 1.8	0.034					probable carboxypeptidase TAQ
azo3548		+ 3.0	0.021					conserved hypothetical secreted protein
azo3549	psD			+ 2.2	0.015			probable phosphatidylserine decarboxylase proenzyme
azo3554				+ 3.6	0.016			putative ABC transporter system, permease protein
azo3558				- 2.0	0.027			conserved hypothetical membrane protein
azo3567				+ 2.3	0.009			glucosyltransferase I
azo3568	waaP1					+ 2.1	0.003	lipopolysaccharide core biosynthesis protein
azo3571		- 2.0	0.038					conserved hypothetical protein
azo3573						- 1.8	0.015	conserved hypothetical protein
azo3578		+ 2.9	0.017					glycosyltransferase
azo3579	nolU			- 1.8	0.031			putative carbamoyltransferase
azo3585				+ 4.3	0.015			glycosyltransferase
azo3586	fcl1			- 2.4	0.024			putative GDP-fucose synthetase
azo3590	emrE					+ 1.8	0.033	hypothetical multidrug efflux transporter protein
azo3591				+ 2.1	0.041			sugar or sugar nucleotide oxidoreductase
azo3595		- 1.8	0.02					Hypothetical protein predicted by Glimmer/Critica
azo3596	wzt			+ 3.3	0.019			putative polysaccharide export transport system ATP-binding protein
azo3600	polA			+ 2.4	0.01			DNA polymerase I
azo3602				- 2.2	0.007	- 2.3	0.023	conserved hypothetical secreted protein
azo3603				- 2.4	0.027			conserved hypothetical protein
azo3606		- 1.9	0.037					conserved hypothetical membrane protein
azo3607	nadD			- 3.1	0.008			nicotinate-nucleotide adenylyltransferase (EC 2.7.7.18) .
azo3608		+ 1.9	0.042	- 3.3	0.02			conserved hypothetical protein
azo3613	menA					- 2.5	0.003	1,4-dihydroxy-2-naphthoate octaprenyltransferase
azo3618	gcvA	+ 1.8	0.014	+ 2.2	0.009			transcriptional regulator, LysR family .
azo3619		+ 2.4	0.031	- 4.0	0.019			hypothetical protein predicted by Glimmer/Critica
azo3620				+ 2.3	0.042			putative adenylate/guanylate cyclase
azo3621	tag			+ 2.0	0.038			DNA-3-methyladenine glycosylase I (EC 3.2.2.20) .
azo3623	adhC			- 2.6	0.047			alcohol dehydrogenase classIII
azo3625						- 2.2	0.039	hypothetical membrane protein
azo3627				+ 5.2	0.002			conserved hypothetical SLT domain protein
azo3628		+ 4.0	0.023	- 5.6	0.012			hypothetical protein predicted by Glimmer/Critica
azo3631	yafB	+ 3.7	0.018	+ 3.3	0.017	+ 2.0	0.028	probable 2,5-diketo-D-gluconate reductase B
azo3632		- 1.8	0.033					ABC transporter permease and ATP-binding protein
azo3638	pta			- 2.9	0,042			phosphate butyryltransferase (EC 2.3.1.19) .
azo3639	ackA			- 2.2	0.029	+ 2.1	0.041	acetate kinase (EC 2.7.2.1) .
azo3648	pilO			+ 1.8	0.012			probable type 4 fimbrial biogenesis protein
azo3650	pilM			- 2.2	0.017			probable type 4 fimbrial biogenesis protein
azo3653		+ 1.9	0.029					conserved hypothetical secreted protein
azo3659	pyrF					- 2.1	0.011	Official Name Orotidine-5'-phosphate decarboxylase
azo3660	npd2	+ 4.3	0.03			+ 1.8	0.023	NAD-dependent deacetylase
azo3665		+ 2.2	0.017	- 1.8	0.026			response regulator receiver modulated diguanylate cyclase/phosphodiesterase .
azo3666		+ 2.6	0.014					putative sensor histidine kinase
azo3668				+ 2.4	0.041			conserved hypothetical membrane protein
azo3669				+ 2.4	0.034			conserved hypothetical protein
azo3676	nagL2	+ 2.0	0.026	- 2.2	0.015			maleylacetoacetate isomerase (EC 5.2.1.2) .
azo3677	dctP6	- 1.9	0.031					putative c4-dicarboxylate-binding periplasmic protein
azo3680		- 1.8	0.016	- 2.4	0.024	+ 2.5	0.02	conserved hypothetical protein
azo3681	mhpA	- 1.8	0.042			+ 2.0	0.033	3-(3-hydroxy-phenyl)propionate hydroxylase,putative
azo3684						- 2.9	0.008	putative periplasmic binding protein
azo3689	murB			+ 2.8	0.018			UDP-N-acetylmuramate dehydrogenase (EC 1.1.1.158) .
azo3694						+ 3.3	0.0004	hypothetical secreted protein
azo3695	trpS			+ 3.4	0.007			tryptophanyl-tRNA synthetase (EC 6.1.1.2) .
azo3698				- 2.9	0.012			conserved hypothetical protein
azo3699				- 2.8	0.034			conserved hypothetical protein
azo3700	trxC2			+ 4.6	0.015			probable thioredoxin-disulfide reductase
azo3705	gapR			- 1.8	0.006	+ 2.1	0.013	transcriptional regulator, AraC family with amidase-like domain .
azo3709						+ 7.6	0.002	hypothetical protein
azo3714				+ 2.4	0.019			probable Acetyltransferase protein.
azo3715				- 2.3	0.027			hypothetical membrane protein
azo3719		+ 1.8	0.035					hypothetical protein	+
azo3722				- 4.8	0.007			Hypothetical protein
azo3724		+ 2.3	0.044					truncated integrase/recombinase
azo3725				+ 2.6	0.024			putative truncated integrase
azo3727				- 3.3	0.004	- 1.8	0.009	conserved hypothetical secreted protein
azo3730	livK4			- 2.2	0.017			amino acid/amide ABC transporter substrate-binding protein, HAAT family (TC 3.A.1.4.-) .
azo3732	livM5			- 2.3	0.009			amino acid/amide ABC transporter membrane protein 2, HAAT family (TC 3.A.1.4.-) .
azo3733	livG2			- 2.4	0.043			amino acid/amide ABC transporter ATP-binding protein 1, HAAT family (TC 3.A.1.4.-) .
azo3738		+ 3.5	0.007	- 4.4	0.005			conserved hypothetical secreted protein	+
azo3740	amtB	- 2.2	0.023	+ 2.3	0.016			ammonium transporter .
azo3741	ompW	- 1.8	0.013	+ 3.1	0.038			outer membrane protein precursor
azo3742	purU			+ 2.5	0.011			formyltetrahydrofolate deformylase (EC 3.5.1.10) .
azo3743	thrH			- 3.0	0.026			phosphoserine:homoserine phosphotransferase (EC 2.7.1.-)
azo3748				+ 2.4	0.019			hypothetical protein predicted by Glimmer/Critica
azo3749	ampR			+ 2.1	0.032			transcriptional regulator, LysR family .
azo3750				- 2.5	0.03			isochorismatase family protein
azo3752				- 3.6	0.047			conserved hypothetical membrane protein
azo3763		+ 5.8	0.001	+ 2.4	0.009			hypothetical protein predicted by Glimmer/Critica
azo3765	ribA	- 2.0	0.017			+ 1.9	0.023	RibA protein
azo3769	codA			- 2.8	0.036			cytosine deaminase
azo3770		+ 1.8	0.046					conserved hypothetical protein
azo3771	fcbC2					+ 3.0	0.012	probable thioesterase
azo3774				- 2.0	0.015			putative serine/threonine protein kinase
azo3776				+ 3.0	0.018			conserved hypothetical membrane protein
azo3777				+ 3.7	0.009			GGDEF family protein
azo3779	ybiT	- 1.8	0.04					probable ATP-binding ABC transporter protein
azo3780	ptsL	- 1.8	0.031					PTS system IIA component .
azo3783		- 1.9	0.029					conserved hypothetical secreted protein
azo3784				+ 1.8	0.022			hypothetical secreted protein
azo3788	hupC			+ 2.0	0.013			probable Ni/Fe-hydrogenase, B-type cytochrome subunit
azo3791		+ 7.6	0.009	+ 3.6	0.007			conserved hypothetical ATPase	+	+
azo3792	hupD			+ 2.4	0.019			Hydrogenase 1 maturation peptidase HyaD. Aspartic peptidase. MEROPS family A31 .		+
azo3802	hypC			+ 2.3	0.033			probable hydrogenase assembly chaperon HypC
azo3803	hypD	+ 2.0	0.006					hydrogenase expression/formation protein HypD
azo3807	hoxB	+ 6.5	0.01	+ 2.8	0.028			ferredoxin hydrogenase, small subunit
azo3811	ntaB	+ 1.8	0.019					probable nitrilotriacetate monooxygenase
azo3812	mutY	+ 1.8	0.007	- 2.1	0.016			A/G-specific DNA-adenine glycosylase (EC 3.2.2.-) .
azo3813						+ 2.4	0.024	conserved hypothetical ATP-dependent protease La
azo3815		+ 2.8	0.013	- 3.8	0.005	- 2.0	0.016	probable phasin
azo3821	ncd2	+ 2.5	0.022			+ 4.4	0.013	putative 2-nitropropane dioxygenase
azo3829	eutB					+ 2.1	0.004	Ethanolamine ammonia-lyase heavy chain (EC 4.3.1.7) .
azo3832		+ 2.3	0.02					ABC-type tungstate transport system, permease component
azo3839	modA1	+ 2.6	0.015					putative molybdate transport system, periplasmic-binding protein
azo3840	modE	+ 3.5	0.008	+ 2.4	0.016			putative molybdenum transport protein		+
azo3843				+ 3.4	0.003			putative exported protein
azo3849						- 3.5	0.036	diguanylate cyclase/phosphodiesterase with PAS/PAC sensor(s) .
azo3852	irgA2	-1.8	0.032					putative TonB-dependent receptor
azo3855		+ 2.4	0.017					putative alkaline phosphatase
azo3863				- 2.1	0.019	- 2.5	0.003	conserved hypothetical protein
azo3866		+ 1.8	0.035					conserved hypothetical secreted protein	+
azo3872		+ 10.	0.002	+ 3.7	0.018			conserved hypothetical secreted protein
azo3875		- 2.6	0.021					Sigma-54-dependent transcriptional regulator
azo3884				- 3.4	0.013			hypothetical regulatory protein
azo3890	imcF			- 2.9	0.035			conserved hypothetical ImcF-related protein
azo3895	sciH			- 3.9	0.002			putative cytoplasmic protein,SciH
azo3910				- 2.3	0.019			hypothetical secreted protein
azo3911	fabF2			- 2.8	0.013			3-oxoacyl-[acyl-carrier-protein] synthase
azo3913				- 2.2	0.032			conserved hypothetical protein
azo3915				- 3.9	0.007			putative Na/H(+) antiporter
azo3919	mipA			+ 2.5	0.017			MltA-interacting protein precursor
azo3920				+ 3.2	0.036			Conserved Hypothetical protein
azo3921				- 2.6	0.04			conserved hypothetical protein
azo3924	dadA2	+ 2.1	0.041					D-amino acid dehydrogenase small subunit (EC 1.4.99.1) .
azo3928	cycL	- 1.9	0.036					probable cytochrome C-type biogenesis protein CycL
azo3930	ccmF			+ 2.7	0.012			cytochrome c-type biogenesis protein CcmF
azo3931	ccmE			+ 2.4	0.006			probable cytochrome C-type biogenesis protein CcmE
azo3935	ccmB					- 2.4	0.021	probable heme exporter protein B
azo3937		- 2.1	0.029					putative aerotaxis receptor
azo3941	napG					- 3.1	0.003	probable ferredoxin-type protein NapG
azo3943	napD2			- 2.6	0.023			periplasmic nitrate reductase chaperone NapD .
azo3946				- 2.7	0.017			putative two component transcriptional regulator
azo3953	gmk			- 3.2	0.005			guanylate kinase (EC 2.7.4.8) .
azo3960	yicC	+ 2.1	0.022					putative alpha helix protein,yicC
azo3972	metW	- 2.7	0.019					putative methionine biosynthesis protein
azo3974		- 2.0	0.013					conserved hypothetical protein
azo3985				+ 2.4	0.03			Sun protein
azo3990				- 1.9	0.021			conserved hypothetical protein
azo3992	rpmH			- 2.3	0.014			LSU ribosomal protein L34P .
afold N2: denote fold changes of up-regulation (+) or down-regulation (-) of genes under N2 fixation as compared to combined nitrogen in wild type Azoarcus sp. strain BH72.
bfold NifLA: denote positive ratio (+) or negative ratio (-) of fold change of gene expression of the wild type strain BH72 compared to nifL: :Ω mutant BHLAO both grown under nitrogen fixing conditions in presence of glutamate.
c fold N2/Glu: denote fold changes of up-regulation (+) or down-regulation (-) of genes in wild type strain BH72 under N2 fixation (N deplete) as compared to cells grown under the same conditions witrh addition of glutamate.
d, e presence of predicted RpoN (+, d) or NifA (+, e) binding site upstream of the addressed target gene, respectively.
