# Supplementary material for: Transcriptional Profiling of Nitrogen Fixation and the Role of NifA in the Diazotrophic Endophyte Azoarcus sp. Strain BH72
Source: PLoS One. 2014 Feb 6;9(2):e86527. doi: 10.1371/journal.pone.0086527 (PMC3916325; doi:10.1371/journal.pone.0086527)
Supplement: Table S2 — Predicted RpoN-binding sites for genes modulated according to Table S1 in Azoarcus sp. strain BH72. (XLSX) [file pone.0086527.s006.xlsx]

## Sheet: Sheet1
Table S2. Predicted RpoN-binding sites for genes modulated according to Table S1 in Azoarcus sp. strain BH72
locus Tag	gene	Product Name	fold N2a	fold NifLAb	fold N2/Gluc	RpoN-binding motif	score	gene distanced
azo0014	nifF1	probable flavodoxin	+ 2.7	+ 5.5		TTTTCTTCGTGTACCGGCGCTCGGTACATACCTTGCTTGATTCCCG	12.0084	-360
azo0305	paaB	phenylacetic acid degradation protein PaaB	- 5.4			GCCGCGCTGGAATGTGAGCAGCGGCACGTTACTCCCTCCCCTTCAA	8.54519	-84
azo0442	glnH	amino acid ABC transporter substrate-binding protein, PAAT family	+ 2.9			CAATCACACCGTCGGGCGCGCTGGCACGGTCCCTGCACTGGTGGAC	11.1546	-99
azo0462		conserved hypothetical secreted protein	+ 2.1			ACTATGCCGGTTTCGCACGTTTGACATATGCGCTGCCGATCATCCG	9.52832	-75
azo0517	rnfA1	probable electron transport complex protein RnfA	+ 5.0	+ 3.0		AACTTGCGTCGAAAATCAGCGTGGCACGCGTTCTGCAAAGTGCTCC	10.3177	-80
azo0518e	nifL	nitrogen fixation regulatory protein		+ 5.1		GGTGCGAACAAATGTCGCATTTGGCACAACGCTTGCTACAGGACGG	14.7668	-57
azo0523f	nifB	nitrogen fixation protein	+ 10.		+ 1.8	GCCTGATTCCCTGCTTGCGGCTGGCACGGGGCTTGCGAAAGTCATC	10.9477	-77
azo0523	nifB	nitrogen fixation protein				GCCGACAAAAAAGCGCCGCGAAAAAAGAATAAGTCCTGTGTTTTCAATG	7.12538	-126
azo0536		conserved hypothetical protein	+ 1.9	- 2.5		CGTTCCCGGCCTTGCGCGCAATGGCATCGTTCTTGCGCCTTGTCGG	11.1004	-97
azo0538e	nifH	Mo-nitrogenase iron protein subunit NifH (EC 1.18.6.1)				TTGTGTTGATTGTGTGGTGACTGGCACGGTGATTGCCATGGAGTGG	9.67493	-122
azo0554	hesB	HesB/yadR/yfhF family protein	+ 17.	+ 33.		GCCTTGCGTTTGAGCACGCAGTGGCACAGGGCTTGCACCTAGATAC	14.7191	-89
azo0562	nifE	nitrogenase iron-molybdenum cofactor biosynthesis protein NifE	+ 16.	+ 4.3	+ 2.0	ACTTGCAATGCACGTCGGAAACGGCACGGTGCTTGCTGACCGAAGG	12.3338	-73
azo0639		Hypothetical protein	+ 1.8	+ 2.7		GATCAAATCTGCGTTCGGGCATGGCCTGGAAAATGCTTTTAGGTAC	13.8358	-79
azo0738	glnA	L-glutamine synthetase (EC 6.3.1.2)	+ 2.1			CCGCATCGGCCGCGAACCGCCTGGCACAAAAAATGCTTTAAGTCGC	14.1363	-103
azo0831		conserved hypothetical protein	+ 2.3			AGATTTATCGGCGCATACCATTGCGCACACCTAGGCTGAATCAGGGAGG	3.22731	-119
azo0954	isiB	probable flavodoxin	+ 13.	+ 3.9	- 6.7	GCCCGAATTGAAGCCGGCCCTTGGCAAGGCGCTTGCTTTATCTCTC	11.5268	-133
azo1146	icd2	isocitrate dehydrogenase[NADP]	- 1.8			TTTTATCTTCTGTAATTTTTCATATCGTGAAAGGTGTTTTTACTTCTGG	6.70106	-306
azo1248	nifY2	NifY protein	+ 4.8	+ 4.0		GGTGCGCTCCGCGGGCGGCACTGGCACTCATCGTGCTTTGAAGGAG	10.5558	-73
azo1288f	narK	putative nitrate transporter	+ 3.2			AGGCTAGAAGGGATGCGAGCGTGGCATGACTCATGCTTTGTGGACA	10.4458	-419
azo1288	narK	putative nitrate transporter				TCGGATCGCGCTCCGAAGCTATCGCATGTCGAAGGCAATTACCCGG	8.91593	-143
azo1488		conserved hypothetical protein	+ 1.9	+ 2.5		AATCCGCCATTTTTGCGGTTTTGGCGTGATTGTTGCTCTGACATGA	13.5508	-74
azo1790	rpoN2	RNA polymerase, sigma 54 subunit, RpoN/SigL	+ 3.8	- 4.3		CATTGGCGCGCTTCAGCGCGATGGCATGGACCTTGCGCGCAGGTGG	13.2421	-111
azo2346		conserved hypothetical secreted protein	+ 3.5	+ 3.0		GAATTGCCGATCCGATGCATTTGGCACGCTTGCTGCTCAAGCACTG	11.7395	-191
azo2488		hypothetical protein predicted by Glimmer/Critica	+ 3.4			GGAAAATGAGGGGCTTAGCGCTGGCGCGAAAATTGAATCCGCTGCC	9.8694	-75
azo2554	nodT	putative outer membrane efflux protein	+ 2.6			GGCGTAACGGGCACAATTTCACGGGCCCGCAATCTATTTCTTTTGTTGT	5.11994	-162
azo2795		putative periplasmic substrate binding protein	- 1.9			CCTATAATCGGCCCGTGGCATAAGTCGTAAAACTACTGTTCACAGTCAA	9.69013	-62
azo2922		conserved hypothetical protein	+ 6.6	+ 2.3		TATTAGAACGCAACCAGGAATCGGCACTGGTCTTGCATTCATCCCT	9.8325	-125
azo2932		GAF modulated sigma54 specific transcriptional regulator, Fis family	- 1.8			GGGTGGCCTTTTCATGCATAGTGGCAAGGAACTTGCTGACAACCGG	13.3273	-158
azo2938		conserved hypothetical protein	- 2.3	+ 2.1		GTGCTTGCGCCGGTTGCCGGGTGGTGTTTCAACTGCTGTTCTCCTC	8.59031	-141
azo2939	aldA	aldehyde dehydrogenase (NAD+)	- 3.2			CGAGGGTCACTTCTCCGCGGCTGGCACGCACCCTGCACAGGGGGTG	9.54026	-92
azo2958		hypothetical protein predicted by Glimmer/Critica	+ 5.4	+ 2.0	+ 1.9	GCGGATCGGCGCGGGCGCGTTTGGCACCGAAACTGCTTTATTCCCC	9.045	-120
azo3080		hypothetical protein predicted by Glimmer/Critica	+ 8.0	+ 5.4		AATTCAATGAAATTTCATTCATATTGACCTTGGATATTCGGGAACACTT	6.89239	-217
azo3114		hypothetical secreted protein	+ 12.			GTGAATAATGATTATTCGGTCGGGCATATAACTTGCGATTCCCGGG	12.139	-141
azo3116		conserved hypothetical protein	+ 8.6			AAAAGTTTGGCGGCATCGAAACAATCGCACAAATATCGCCGTTGTATGT	9.87356	-175
azo3349		putative transglycosylase	+ 2.3			CAACGATTTGTCGCGTTGCAGCATTGCCTTGAAATCAATTTGCACCAGT	9.5976	-284
azo3368	fer22	probable ferredoxin 2Fe-2S protein	+ 11.	+ 4.8		GAAACAACGCGATTTTGCCCGTGGCACCCGGCTTGCTTTCCTTGCC	14.7541	-76
azo3719		hypothetical protein	+ 1.8			TCCGATTCAAATCTTCCGAGAAGGTGCCACACATTTTGCTCGCGGATAT	9.43786	-64
azo3738		conserved hypothetical secreted protein	+ 3.5	- 4.4		GTTGCGGGGTTTGCGACAAGCTGGCACGGACCCTGCATTAGCTGCC	11.3253	-79
azo3791		conserved hypothetical ATPase	+ 7.6	+ 3.6		GCTTCAGGCCGGTTCGGTGACTGGCACCAATTCTGCTGCAGTGCCG	8.76389	-90
azo3866		conserved hypothetical secreted protein	+ 1.8			ATTTTGAACGGTGCCCTGCGATGGCACCGAAAGTGCAATGGAGCAG	9.79424	-134
azo3355e, g	pilA	tfp structural protein				ATCCGCGTGGTTTCGCGAATCTGGCACGACTCATGCTGTATGGGTC	16.3743	-100
a fold N2: denote fold changes of up-regulation (+) or down-regulation (-) of genes under N2 fixation as compared to combined nitrogen in wild type Azoarcus sp. strain BH72.
b fold NifLA: denote positive ratio (+) or negative ratio (-) of fold change of gene expression of the wild type strain BH72 compared to nifL: :Ω mutant BHLAO both grown under nitrogen fixing conditions in presence of glutamate.
c fold N2/Glu: denote fold changes of up-regulation (+) or down-regulation (-) of genes in wild type Azoarcus sp. strain BH72 under N2 fixation (N deplete) as compared to cells grown under poor nitrogen source glutamate.
d Distance between the upstream RpoN-binding motif relative to start codon
e Target genes with predicted RpoN-binding motif but not modulated under N2 fixation under the current microarray experiments
f Target genes with more than one predicted upstream RpoN-binding motif
g Candidate target gene with predicted upstream RpoN-binding motif but not belonging to the nif regulon
