# Supplementary material for: Transcriptional Profiling of Nitrogen Fixation and the Role of NifA in the Diazotrophic Endophyte Azoarcus sp. Strain BH72
Source: PLoS One. 2014 Feb 6;9(2):e86527. doi: 10.1371/journal.pone.0086527 (PMC3916325; doi:10.1371/journal.pone.0086527)
Supplement: Table S3 — Predicted NifA-binding sites for genes modulated according to Table S1 in Azoarcus sp. strain BH72. (XLSX) [file pone.0086527.s007.xlsx]

## Sheet: Sheet1
Table S3. Predicted NifA binding sites for genes modulated according to Table S1 in Azoarcus sp. strain BH72
locus Tag	gene	Product	RpoN-binding motif	fold N2a	fold NifLAb	fold N2/Gluc	SEP Score	Sequence	distance to ATGd
azo0014	nifF1	probable flavodoxin	+f	+ 2.7	+ 5.5		-8.31	TGTATGGCTGACGACA	179
azo0499	pheC	amino acid ABC transporter substrate-binding protein, PAAT family			- 4.6		-6.87	TGTAATAAAAAGAACA	87
azo0507	recA	recombinase A			+ 2.7		-7.11	TGTCGCCGCCGTGACA	70
azo0517e	rnfA1	probable electron transport complex protein RnfA	+	+ 5.0	+ 3.0		-7.27	TGTGCGAATTGCGACA	152
azo0517	rnfA1	probable electron transport complex protein RnfA					-8.21	TGTGCCAAATGCGACA	305
azo0518e	nifL	nitrogen fixation regulatory protein			+ 5.1		-7.76	TGTCGCAATTCGCACA	182
azo0518	nifL	nitrogen fixation regulatory protein					-8.21	TGTCGCATTTGGCACA	29
azo0522e	sodC	superoxide dismutase			+ 3.7		-7	TGTGCGACTCCGCACA	169
azo0522	sodC	superoxide dismutase					-7	TGTCGGCTACGTCACA	193
azo0536		conserved hypothetical protein	+	+ 1.9	- 2.5		-8.36	TGTCGCATTCGCGACA	170
azo0537	draT	putative NAD(+)-dinitrogen-reductase ADP-D-ribosyltransferase			- 2.2		-7.81	TGTAAGGCCAACTACA	6
azo0554	hesB	HesB/yadR/yfhF family protein	+	+ 17.	+ 33.		-7	TGTCGCAAAGTCGACA	150
azo0562e	nifE	nitrogenase iron-molybdenum cofactor biosynthesis protein NifE	+	+ 16.	+ 4.3	+ 2.0	-8.18	TGTCACCTTCACGACA	108
azo0562	nifE	nitrogenase iron-molybdenum cofactor biosynthesis protein NifE					-8.18	TGTCGGGCGCAGCACA	125
azo0841	thiD1	phosphomethylpyrimidine kinase / hydroxymethylpyrimidine kinase			- 2.1		-7.79	TGTTTCGGCAAGCACA	211
azo1077	cysM	cysteine synthase			+ 3.3		-8.01	TGTTCCGGATGCGACA	130
azo1087	surE	3'-nucleotidase / exopolyphosphatase / 5'-nucleotidase			+ 2.6	- 2.1	-7.37	TGTCTCCGAAACAACA	127
azo1548	frlR	transcriptional regulator, GntR family			- 2.1		-6.77	TGTCTTATATAAGACA	48
azo1593		conserved hypothetical aminomethyltransferase			+ 2.8		-7.92	TGTGCAGAATCCGACA	0
azo1851		conserved hypothetical protein			- 3.1		-6.67	TGTTTTTCCACTGACA	98
azo2103	pnp	polyribonucleotide nucleotidyltransferase			+ 1.9		-7.33	TGTCGTTCGCTGCACA	20
azo2150		conserved hypothetical protein		+ 2.9	- 2.1		-7.91	TGTTTGGCGGGCGACA	109
azo2151	etf1	probable electron transfer flavoprotein-ubiquinone oxidoreductase		+ 2.9	+ 4.1		-7.91	TGTCGCCCGCCAAACA	37
azo2278		conserved hypothetical protein			+ 2.2		-8.1	TGTCGCAAATTCGACA	122
azo3080		hypothetical protein predicted by Glimmer/Critica	+	+ 8.0	+ 5.4		-7.44	TGTCGTGTGCAGCACA	98
azo3368	fer22	probable ferredoxin 2Fe-2S protein	+	+ 11.	+ 4.8		-7.56	TGTCGCACACCCGACA	97
azo3791		conserved hypothetical ATPase	+	+ 7.6	+ 3.6		-7.42	TGTGCGGCTTGCGACA	142
azo3792	hupD	Hydrogenase 1 maturation peptidase HyaD			+ 2.4		-7.42	TGTCGCAAGCCGCACA	178
azo3840	modE	putative molybdenum transport protein		+ 3.5	+ 2.4		-6.57	TGTGAGAAGACCTACA	102
a fold N2: denote fold changes of up-regulation (+) or down-regulation (-) of genes under N2 fixation as compared to combined nitrogen in wild type Azoarcus sp. strain BH72.
b fold NifLA: denote positive ratio (+) or negative ratio (-) of fold change of gene expression of the wild type strain BH72 compared to nifL: :Ω mutant BHLAO both grown under nitrogen fixing conditions in presence of glutamate.
c fold N2/Glu: denote fold changes of up-regulation (+) or down-regulation (-) of genes in wild type Azoarcus sp. strain BH72 under N2 fixation (N deplete) as compared to cells grown under poor nitrogen source glutamate.
d Distance of the predicted consensus TGT-N10-TCA from the start codon of the target gene.
e Target genes with more than one predicted upstream NifA-binding motif
f Target genes with predicted RpoN-binding motif at their upstream as well.
